# Supplementary material for: AmpliSeq transcriptome analysis of human alveolar and monocyte-derived macrophages over time in response to Mycobacterium tuberculosis infection
Source: PLoS One. 2018 May 30;13(5):e0198221. doi: 10.1371/journal.pone.0198221 (PMC5976201; doi:10.1371/journal.pone.0198221)
Supplement: S1 Table — For genes highly expressed in HAM at 2 h, we also list expression levels at 72 h in HAM, showing the changes during incubation. The 72 h levels are not provided for MDM because changes are mostly minimal. Relative expression levels are in RPMs. Genes previously implicated in TB biology are highlighted (asterisked). (XLSX) [file pone.0198221.s001.xlsx]

## Sheet: Sheet1
Highly expressed in HAM compared to MDM
Gene	2 hr HAM mean RPM	72 hr HAM mean RPM	2 hr MDM mean RPM			Definitions of Genes
RASD1	579	0.338	0.273287			Ras Related Dexamethasone Induced 1 (an activator of G-protein signaling)
FOSB	1587	2.1	1.86179			FosB Proto-Oncogene, AP-1 Transcription Factor Subunit (regulators of cell proliferation, differentiation, and transformation)
PLK2	557	1.59333	2.76353			Polo Like Kinase 2 (erine/Threonine-Protein Kinase): expression can be inducible by serum
*PTGS2	616	11.6307	10.3779			Prostaglandin-Endoperoxide Synthase 2 (alias COX2): key enzyme (inducible) in prostaglandin biosynthesis
*SESN2	904	81.523	79.0616			A Hypoxia-Induced Gene, also called Sestrin 2. May function in the regulation of cell growth and survival.
*GADD45B	2509	22.087	25.1849			Growth Arrest And DNA Damage Inducible Beta. Respond to environmental stresses by mediating activation of the p38/JNK pathway.
DUSP2	576	21.8263	18.4205			Dual Specificity Phosphatase 2. May negatively regulate members MAP kinase superfamily (MAPK/ERK, SAPK/JNK, p38).
UBE2S	550	24.4633	18.5092			Ubiquitin Conjugating Enzyme E2 S. Able to form a thiol ester linkage with ubiquitin in a ubiquitin activating enzyme-dependent manner.
NXF1	771	58.5797	50.9828			Nuclear RNA Export Factor 1 (alias TAP1). The protein shuttles between the nucleus and the cytoplasm and binds in vivo to poly(A)+ RNA.
UAP1	546	33.2903	24.5097			UDP-N-Acetylglucosamine Pyrophosphorylase 1. GO annotations related to this gene include identical protein binding and uridylyltransferase activity.
TRIB1	710	61.4953	70.4752			Tribbles Pseudokinase 1. Controls macrophage, eosinophil and neutrophil differentiation via the COP1-binding domain.
ADM	1628	19.4163	9.57978			Adrenomedullin (alias PAMP). Involves in vasodilation, regulation of hormone secretion, promotion of angiogenesis, and antimicrobial activity.
*CXCL2	566	18.8843	8.99707			C-X-C Motif Chemokine Ligand 2 (alias MIP-2a). Antimicrobial gene encoding secreted protein involved in immunoregulatory and inflammatory processes.
*KLF4	695	15.8883	2.00625			Kruppel Like Factor 4. The encoded zinc finger protein (a transcription factor) is required for normal development of the barrier function of skin.
EGR1	1409	24.371	8.47181			Early Growth Response 1. A transcriptional regulator. The products of target genes it activates are required for differentitation and mitogenesis.
PPP1R15A	1266	87.995	70.9877			Protein Phosphatase 1 Regulatory Subunit 15A. Transcript levels increased following stressful growth arrest and treatment with DNA-damaging agents.
*CXCL3	996	23.1143	5.6915			C-X-C Motif Chemokine Ligand 3 (alias MIP-b). This secreted protein plays a role in inflammation and as a chemoattractant for neutrophils.
*TNF	943	22.6187	4.61243			Tumor Necrosis Factor. A multifunctional proinflammatory cytokine involved in the regulation of a wide spectrum of biological processes.
*THBS1	1028	94.2843	65.8785			Thrombospondin 1. An adhesive glycoprotein mediating cell-to-cell/cell-to-matrix interactions; shown to play roles in platelet aggregation, angiogenesis, and tumorigenesis.
*HSPA1B	548	43.1533	9.44896			Heat Shock Protein Family A (Hsp70) Member 1B. Encoded protein stabilizes existing proteins against aggregation and mediates the folding of newly translated proteins.
NFKBIZ	1043	67.8737	33.7439			NFKB Inhibitor Zeta. Inducible by LPS and involved in regulation of NF-kappa-B transcription factor complexes.
PPP1R10	979	101.827	61.7804			Protein Phosphatase 1 Regulatory Subunit 10. Plays a role in cellular processes e.g. cell cycle progression, DNA repair and apoptosis by regulating the activity of protein phosphatase.
ID2	839	47.821	87.8949			Inhibitor Of DNA Binding 2, HLH Protein. A transcriptional regulator and may play a role in negatively regulating cell differentiation.
*FOS	1404	66.3717	18.3869			Fos Proto-Oncogene, AP-1 Transcription Factor Subunit. Forms the transcription factor complex AP-1 and have been implicated as regulators of cell proliferation, differentiation, and transformation.
ABL2	1027	176.826	103.719			ABL Proto-Oncogene 2, Non-Receptor Tyrosine Kinase. The encoded protein plays a role in cytoskeletal rearrangements through its C-terminal F-actin- and microtubule-binding sequences.
Highly expressed in MDM compared to HAM
Gene	2 hr HAM mean RPM	72 hr HAM mean RPM	2 hr MDM mean RPM			Definitions of Genes
A2M	24	144	532.07			Alpha-2-Macroglobulin. A protease inhibitor and cytokine transporter. It can also inhibit inflammatory cytokines, and it thus disrupts inflammatory cascades.
CRABP2	4.47133	219	339.35			Cellular Retinoic Acid Binding Protein 2. Transports retinoic acid to the nucleus. Involved in the retinoid signaling pathway, and is associated with increased circulating low-density lipoprotein cholesterol.
MATK	1.78367		255.563			Megakaryocyte-Associated Tyrosine Kinase. Thought to play a significant role in the signal transduction of hematopoietic cells. Able to phosphorylate and inactivate Src family kinases.
ADAMDEC1	0.612	115	425.395			ADAM Like Decysin 1. The encoded protein is thought to be a secreted protein belonging to the disintegrin metalloproteinase family. Its expression is upregulated during dendritic cells maturation.
PLXNC1	4.76033		336.84			Plexin C1 (alias CD232). Plexins are transmembrane receptors for semaphorins. Binding of semaphorins triggers cellular responses leading to the rearrangement of the cytoskeleton and to secretion of IL6 and IL8.
COL6A2	2.569		244.146			Collagen Type VI Alpha 2 Chain. Collagen VI acts as a cell-binding protein. The protein domains have been shown to bind extracellular matrix proteins, explaining the importance of this collagen in organizing matrix components.
CD300LB	3.08167		285.421			CD300 Molecule Like Family Member B (alias TREM5). Acts as an activating immune receptor through its interaction with ITAM-bearing adapter TYROBP, and also independently by recruitment of GRB2.
*MMP9	8.35867	1280	6984.08			Matrix Metallopeptidase 9. The enzyme encoded by this gene degrades type IV and V collagens and one of the major proteases in ECM degradation.
BCAT1	22	190	877.841			Branched Chain Amino Acid Transaminase 1. Encodes the cytosolic form of the enzyme branched-chain amino acid transaminase which catalyzes the reversible transamination of branched-chain alpha-keto acids to branched-chain L-amino acids essential for cell growth.
*CHI3L1	13	2381	17473			Chitinase 3 Like 1. A member of the glycosyl hydrolase 18 family. The protein is secreted by activated macrophages, chondrocytes, neutrophils and synovial cells. The protein is thought to play a role in the process of inflammation and tissue remodeling.
PLA2G7	8.39267	718	434.915			Phospholipase A2 Group VII. The protein encoded by this gene is a secreted enzyme that catalyzes the degradation of platelet-activating factor to biologically inactive products.
SLC28A3	4.50233		256.101			Solute Carrier Family 28 Member 3. Nucleoside transporters, such as SLC28A3, regulate multiple cellular processes, including neurotransmission, vascular tone, adenosine concentration in the vicinity of cell surface receptors, and transport and metabolism of nucleoside drugs.
GPC4	6.25367		689.127			Glypican 4. Cell surface proteoglycan that bears heparan sulfate. Such protein may play a role in the control of cell division and growth regulation.
ECM1	3.276		278.879			Extracellular Matrix Protein 1. This gene encodes a soluble protein that is involved in endochondral bone formation, angiogenesis, and tumor biology. Stimulates the proliferation of endothelial cells and promotes angiogenesis. Inhibits MMP9 proteolytic activity.
SSBP3	25		341.746			Single Stranded DNA Binding Protein 3. May be involved in transcription regulation of the alpha 2(I) collagen gene where it binds to the single-stranded polypyrimidine sequences in the promoter region.
*MMP7	1.08267	151	2599.99			Matrix Metallopeptidase 7. This secreted protease breaks down proteoglycans, fibronectin, elastin and casein and differs from most MMP family members in that it lacks a conserved C-terminal hemopexin domain.
ITGA3	8.77733		498.468			Integrin Subunit Alpha 3 (alias CD49C). The gene encodes a member of the integrin alpha chain family of proteins. May participate in the adhesion, formation of invadopodia and matrix degradation processes, promoting cell invasion.
DPP4	3.70833		350.253			Dipeptidyl Peptidase 4 (alias CD26). Cell surface glycoprotein receptor involved in the costimulatory signal essential for TCR-mediated T-cell activation. Involved in the pericellular proteolysis of the ECM, the migration and invasion of endothelial cells into the ECM.
* Genes found to be associated with TB pathophysiology
