# Supplementary material for: AmpliSeq transcriptome analysis of human alveolar and monocyte-derived macrophages over time in response to Mycobacterium tuberculosis infection
Source: PLoS One. 2018 May 30;13(5):e0198221. doi: 10.1371/journal.pone.0198221 (PMC5976201; doi:10.1371/journal.pone.0198221)
Supplement: S2 Table — Genes with and adjusted p value of ≤0.05 are included, except for DE genes in HAM at 2 h (≤0.10). Complete data will be made available in the NCBI Gene Expression Omnibus. (XLSX) [file pone.0198221.s002.xlsx]

## Sheet: 2h_CtrlvsMtb_HAM
	logFC	logCPM	LR	PValue	FDR
IFNG	2.25543	3.0303	64.3107	1.06268e-15	1.16608e-11
REXO1L2P	2.09943	3.22058	45.1911	1.78713e-11	9.80507e-08
CXCL3	0.812582	10.4519	42.607	6.69191e-11	2.44768e-07
CXCL2	1.12028	9.72095	27.5612	1.52202e-07	0.000417528
LINC00346	1.99878	2.62472	27.069	1.96324e-07	0.000430852
CCL3	0.969583	8.77989	25.9658	3.47516e-07	0.000635549
CCL20	1.40235	9.52321	22.9825	1.63481e-06	0.00256268
PTX3	1.16864	4.66874	22.3631	2.25671e-06	0.00309536
CSF2	3.12633	2.83932	21.854	2.94197e-06	0.00358691
IL1B	0.943428	9.32544	19.383	1.06956e-05	0.0117362
JUN	0.823081	3.52602	18.8475	1.41595e-05	0.0141247
IL6	1.99144	7.71038	18.6515	1.56921e-05	0.0143491
IER3	1.18004	8.28758	17.8561	2.3825e-05	0.0201101
MT1L	-0.488809	5.42319	17.2368	3.29976e-05	0.025863
CRNKL1	-0.754943	3.48633	16.5617	4.70928e-05	0.0344499
SERPINB2	0.878879	6.92005	16.3523	5.25914e-05	0.0360678
CXCL1	1.1212	5.19712	15.2893	9.22351e-05	0.0595351
TNFAIP6	0.748537	7.93456	15.074	0.000103379	0.0617568
GEM	0.564488	4.85529	14.9724	0.000109095	0.0617568
PIM3	0.432135	6.87893	14.9134	0.000112561	0.0617568
OR2B11	2.30546	1.57092	14.7044	0.000125755	0.0630258
DOLK	0.502783	4.83377	14.6953	0.000126362	0.0630258
ACER3	-0.396445	6.83894	14.2767	0.000157808	0.0728277
LOC338758	0.538932	5.19473	14.2591	0.000159288	0.0728277
TNFAIP3	0.706105	8.50948	14.1096	0.000172457	0.0756949
NFKBID	0.396398	6.40761	13.8539	0.000197587	0.0773307
LIF	0.671179	4.14353	13.8098	0.000202279	0.0773307
GPR84	0.855368	4.36866	13.7986	0.000203488	0.0773307
EGR1	0.436158	10.6936	13.7904	0.000204374	0.0773307
CCL4	1.30012	7.26704	13.5672	0.00023017	0.0833904
PRR12	0.570545	4.13501	13.4896	0.000239889	0.0833904
NLRP3	1.21228	3.92803	13.464	0.000243187	0.0833904
F3	0.809901	4.63413	13.2906	0.000266735	0.0871986
H2AFX	0.348007	6.49996	13.2665	0.000270186	0.0871986
UVRAG	-0.370319	6.0121	13.0626	0.000301258	0.0944486
ACVR1B	-0.382592	5.73846	12.9249	0.000324247	0.0988323

## Sheet: 2h_CtrlvsMtb_MDM
	logFC	logCPM	LR	PValue	FDR
CXCL1	5.58387	6.96506	705.878	1.57563e-155	1.78204e-151
LOC440896	8.74797	4.78714	565.783	4.64045e-125	2.62418e-121
CXCL3	5.62887	7.27765	484.506	2.23504e-107	8.4261e-104
TNIP3	8.55329	4.59452	450.643	5.22625e-100	1.47772e-96
IL6	11.3955	4.21061	420.072	2.35398e-93	5.32469e-90
PTX3	6.43467	4.61918	404.046	7.24584e-90	1.36584e-86
SERPINB2	7.16764	5.05396	399.295	7.84025e-89	1.26676e-85
SLC2A6	2.9173	5.31465	371.308	9.71232e-83	1.37308e-79
ZC3H12A	3.55939	6.54021	355.635	2.5119e-79	3.15662e-76
CCL3L3	4.672	5.24984	303.685	5.18839e-68	5.86807e-65
TNFAIP3	3.35982	7.53373	299.406	4.43756e-67	4.56262e-64
IER3	3.48011	8.70841	285.4	4.99969e-64	4.7122e-61
G0S2	2.57719	9.55544	275.185	8.41135e-62	7.31788e-59
DUSP2	3.07621	6.61484	256.233	1.1368e-57	9.18371e-55
CXCL2	4.61514	7.08919	243.66	6.26045e-55	4.72038e-52
SLED1	3.08845	4.19381	243.285	7.55775e-55	5.34239e-52
EREG	4.48617	7.61588	241.125	2.23515e-54	1.48703e-51
CCL2	2.07395	8.80294	224.498	9.44499e-51	5.9346e-48
JUN	4.81975	3.10799	204.245	2.47414e-46	1.47276e-43
BIRC3	2.70801	6.88937	200.397	1.71071e-45	9.67406e-43
NFKBIA	3.28079	9.18578	197.396	7.72791e-45	4.16203e-42
ZFP36	2.25645	7.54677	190.202	2.87174e-43	1.47633e-40
MGC12916	2.73087	4.1423	188.153	8.04551e-43	3.95629e-40
SOD2	2.172	10.8836	183.569	8.05895e-42	3.79778e-39
CCL3	3.79452	9.00195	176.199	3.27631e-40	1.4822e-37
NFKBIZ	4.28843	8.47262	175.592	4.44594e-40	1.93398e-37
PDE4B	2.15729	5.59807	169.067	1.18278e-38	4.95455e-36
GRAMD1A	1.64622	5.71071	162.764	2.81719e-37	1.13794e-34
PIM3	2.20383	7.0169	159.824	1.23617e-36	4.82108e-34
FCAMR	4.08884	2.7987	157.99	3.11049e-36	1.17265e-33
IL1B	5.85449	9.55946	157.867	3.30867e-36	1.20713e-33
TNFAIP6	4.36558	7.78161	153.156	3.54075e-35	1.25143e-32
RNF144B	2.07017	4.45356	148.848	3.09501e-34	1.06074e-31
TNFSF9	3.57171	3.87699	143.786	3.95711e-33	1.31632e-30
CCL20	8.65147	7.85891	141.781	1.08577e-32	3.50858e-30
TNFAIP2	2.64416	6.73171	138.765	4.95849e-32	1.55779e-29
CSF2	7.52227	2.34588	135.195	2.99257e-31	9.14755e-29
CSF3	9.19315	2.09078	135.114	3.11668e-31	9.27623e-29
NFKB2	1.49305	7.18715	132.334	1.26481e-30	3.66794e-28
CD80	2.4162	4.776	131.122	2.3283e-30	6.58327e-28
SGPP2	3.76106	2.3968	116.275	4.13686e-27	1.14117e-24
RND3	1.49584	5.22967	114.39	1.07048e-26	2.88264e-24
ADA	1.89056	4.58946	113.379	1.78263e-26	4.68874e-24
CD83	1.73545	8.8945	112.688	2.52596e-26	6.49287e-24
NR4A3	2.42755	6.42839	111.2	5.34906e-26	1.33699e-23
ADORA2A	3.44256	2.41456	111.167	5.43781e-26	1.33699e-23
EHD1	2.31033	7.13302	110.117	9.23722e-26	2.22283e-23
CCR7	6.27512	1.87377	109.544	1.23329e-25	2.90594e-23
IL8	4.34558	10.0947	109.368	1.34779e-25	3.07358e-23
IRF1	2.12185	7.00333	109.352	1.35879e-25	3.07358e-23
PDK4	-1.50094	7.24407	108.975	1.64335e-25	3.64437e-23
NR4A2	1.80008	4.26666	107.96	2.7423e-25	5.9645e-23
IL1A	3.937	4.21659	107.429	3.58452e-25	7.64922e-23
SOCS3	3.25195	3.04539	107.138	4.15216e-25	8.69647e-23
RIPK2	1.53479	7.40285	104.73	1.39956e-24	2.878e-22
MCOLN2	2.1296	3.45519	100.907	9.64266e-24	1.94747e-21
CD274	1.55452	5.95153	99.6754	1.79542e-23	3.56249e-21
TNF	6.38463	8.58001	97.7388	4.77369e-23	9.30869e-21
ZBTB10	2.11841	3.94825	97.5775	5.17899e-23	9.92786e-21
GCH1	2.19936	3.83413	94.821	2.08404e-22	3.92842e-20
CCL8	2.49161	4.618	94.6851	2.23208e-22	4.13849e-20
PTGS2	4.8698	8.11075	94.2509	2.77966e-22	5.07064e-20
GPR84	1.70244	4.3526	93.5776	3.90592e-22	6.90723e-20
SNORA70G	1.28764	6.7971	93.5762	3.9086e-22	6.90723e-20
RELB	1.12062	6.1434	93.3986	4.27555e-22	7.43945e-20
CCL4	6.19009	9.63823	92.1499	8.03552e-22	1.377e-19
JAG1	1.88833	5.65931	91.337	1.21173e-21	2.04547e-19
KDM6B	2.49492	6.06501	89.8539	2.56406e-21	4.26464e-19
SIAH2	1.5865	4.76517	88.0434	6.40345e-21	1.04961e-18
IL7R	3.84777	5.12616	87.7499	7.42785e-21	1.20013e-18
IL18	1.32749	7.91416	85.7102	2.08331e-20	3.31863e-18
THBS1	1.34581	6.79984	85.6138	2.18742e-20	3.43607e-18
TIFA	1.54858	5.55969	85.4916	2.32691e-20	3.60512e-18
EBI3	2.53624	3.28286	85.1714	2.73585e-20	4.18142e-18
ICAM1	2.3455	7.45814	83.9158	5.16305e-20	7.78588e-18
GPR132	2.67287	4.39289	83.4248	6.61875e-20	9.83531e-18
PPP1R15A	1.60091	7.15261	83.4018	6.69601e-20	9.83531e-18
PTGER2	1.51359	4.4698	83.0351	8.06085e-20	1.16882e-17
GADD45B	2.05967	5.93081	81.6822	1.59824e-19	2.28811e-17
NFKB1	1.19308	6.3851	81.3317	1.90837e-19	2.69797e-17
MAP3K8	2.49699	2.73423	80.4238	3.02138e-19	4.21874e-17
RGS16	2.82894	3.82675	79.7685	4.20945e-19	5.80596e-17
MYC	2.25775	4.74353	77.7306	1.18098e-18	1.60926e-16
FOSB	2.72712	2.84843	77.3348	1.44302e-18	1.94293e-16
TSLP	6.51752	1.35999	76.3711	2.35068e-18	3.12778e-16
NFKBIE	1.67616	4.84405	76.109	2.68432e-18	3.5302e-16
MTF1	1.10689	5.83521	75.1602	4.34036e-18	5.64247e-16
REM1	6.17303	1.16163	74.922	4.89693e-18	6.29367e-16
CLEC4E	1.69167	4.77778	72.9059	1.3598e-17	1.72802e-15
BTG2	1.13251	8.26733	71.4428	2.8542e-17	3.58677e-15
LOC730101	2.81146	2.02833	71.2619	3.12824e-17	3.88795e-15
PTGER4	1.54563	4.89067	71.0813	3.42808e-17	4.2143e-15
NFE2L2	1.27398	7.88627	69.2477	8.68402e-17	1.05609e-14
GBP1	1.54857	6.68723	68.0566	1.58869e-16	1.9115e-14
DUSP1	2.71024	8.35626	67.2232	2.4245e-16	2.88643e-14
DDIT4	1.13628	6.8799	66.5696	3.37761e-16	3.97925e-14
TNFRSF9	1.33101	5.78369	66.3659	3.74534e-16	4.36699e-14
MOB3C	1.026	5.39494	65.4405	5.98946e-16	6.91233e-14
TCTEX1D4	1.30002	4.38822	65.3604	6.23813e-16	7.12659e-14
ETS2	1.74891	6.11465	65.1921	6.79402e-16	7.68404e-14
RNF19B	2.16112	6.43145	64.9351	7.74061e-16	8.66795e-14
NR4A1	2.9626	1.90955	63.4396	1.65362e-15	1.83358e-13
OSM	2.56507	2.41244	63.1583	1.90744e-15	2.09448e-13
USP12	1.10268	6.63535	62.6254	2.50005e-15	2.7188e-13
IL32	1.54568	3.45319	61.4347	4.5768e-15	4.92987e-13
NCF1	1.0308	6.46748	61.1024	5.41829e-15	5.78122e-13
IL10	2.65135	6.69456	60.5083	7.32689e-15	7.74459e-13
SDC4	1.52104	7.14634	60.1718	8.69274e-15	9.10323e-13
RND1	3.68911	1.68626	59.2368	1.39796e-14	1.45055e-12
SERPINE1	1.59672	5.87293	59.0163	1.56372e-14	1.60779e-12
GEM	1.33295	5.164	58.3642	2.17822e-14	2.21943e-12
MFSD2A	1.45985	5.06337	58.1942	2.37473e-14	2.39805e-12
PLAUR	0.907316	9.52836	57.3916	3.57122e-14	3.57438e-12
INHBA	3.31947	1.71349	57.0668	4.21253e-14	4.15608e-12
ZC3H12C	1.18498	6.77515	57.0606	4.2259e-14	4.15608e-12
SKIL	0.952333	5.57974	56.4957	5.63215e-14	5.49134e-12
LINC00641	1.43266	5.46398	56.2909	6.25028e-14	6.04194e-12
EGR1	1.80063	4.12402	55.5502	9.11021e-14	8.73191e-12
TNFRSF4	2.57496	2.168	55.4199	9.73458e-14	9.25194e-12
WNT5A	2.25087	2.28286	55.1093	1.14011e-13	1.07455e-11
REL	1.34999	8.20547	55.0871	1.15304e-13	1.07776e-11
CCL5	3.85004	6.09664	54.9841	1.21507e-13	1.12643e-11
PPP1R18	0.832414	6.76879	54.9492	1.23688e-13	1.13297e-11
PSTPIP2	0.85782	5.8623	54.9408	1.24216e-13	1.13297e-11
PRDM1	1.38376	6.97751	54.7908	1.34066e-13	1.21303e-11
C2CD4B	7.50493	0.605819	54.3287	1.6961e-13	1.52245e-11
IER5	1.00464	7.06456	53.8784	2.13286e-13	1.89943e-11
KANK1	1.81837	6.82032	53.7379	2.29103e-13	2.02434e-11
IRAK2	2.32125	3.30173	53.1704	3.05833e-13	2.68138e-11
TRIP10	1.33537	4.98837	52.9173	3.47887e-13	3.02662e-11
TNFAIP8	1.97902	8.1423	52.3504	4.64298e-13	4.00855e-11
LINC00515	2.90813	5.35276	51.1392	8.60444e-13	7.37244e-11
SMAD7	1.45766	5.62208	50.9294	9.57467e-13	8.14207e-11
FJX1	2.12311	2.53278	50.6366	1.11152e-12	9.38155e-11
GP1BA	2.06194	2.14223	50.3987	1.25477e-12	1.05122e-10
NFKBID	1.23872	5.87524	50.2894	1.32665e-12	1.10326e-10
KMO	0.80778	6.92043	50.1708	1.40929e-12	1.16344e-10
MARCKS	0.999868	5.77924	49.5099	1.97378e-12	1.61764e-10
SELE	7.54171	0.604254	48.9451	2.63223e-12	2.14177e-10
ZFX	1.49016	6.09502	48.5013	3.30071e-12	2.66651e-10
OTUD1	1.27835	5.72463	47.9362	4.40322e-12	3.53195e-10
NBN	0.996664	6.25509	47.0883	6.78595e-12	5.40486e-10
ACVR2A	1.46133	3.86649	46.2847	1.02259e-11	8.08776e-10
HCAR3	3.17102	3.02097	46.1508	1.09493e-11	8.59976e-10
CYCSP52	1.52928	3.13687	45.9483	1.21416e-11	9.47047e-10
JUNB	0.835579	8.58165	45.4492	1.56651e-11	1.21351e-09
ADM	3.06552	5.87189	45.1385	1.83583e-11	1.41247e-09
PPP1R15B	1.41501	6.64197	44.1448	3.04954e-11	2.33043e-09
APOL3	0.989706	4.63496	43.6907	3.84593e-11	2.9193e-09
CXCL10	1.72362	2.6055	43.3639	4.54492e-11	3.42687e-09
HCAR2	3.01056	1.71192	43.0273	5.39803e-11	4.04316e-09
ASTL	3.64369	1.47197	42.8354	5.95443e-11	4.43056e-09
SNAI1	4.27708	1.08136	42.6298	6.61446e-11	4.88951e-09
TNFAIP1	0.997863	5.01749	41.975	9.24456e-11	6.78935e-09
F3	1.8695	6.69675	41.4426	1.21386e-10	8.85724e-09
PDGFB	1.03293	6.53576	41.3646	1.26324e-10	9.13975e-09
CD40	1.26677	5.57878	41.3561	1.26874e-10	9.13975e-09
RASGEF1B	0.982954	7.69172	41.1859	1.3842e-10	9.9084e-09
TWIST1	3.90977	1.41717	40.5384	1.92792e-10	1.37137e-08
PLAGL2	1.2629	3.82679	40.4258	2.04228e-10	1.44364e-08
CXCL6	3.56934	1.06876	40.2577	2.22578e-10	1.56358e-08
GCNT1	-0.806825	5.62777	40.2089	2.28206e-10	1.59321e-08
OR5B21	1.012	4.68539	40.0683	2.45234e-10	1.70159e-08
OLR1	0.797789	6.31426	39.945	2.61219e-10	1.80145e-08
TLR2	0.966466	5.45768	38.9729	4.29724e-10	2.94557e-08
RASL11A	2.26652	4.29456	38.5174	5.42684e-10	3.69744e-08
SLFN5	0.726442	5.82476	37.9425	7.28593e-10	4.93436e-08
DRAM1	0.918911	7.42814	37.8091	7.80171e-10	5.25222e-08
GPR183	1.30603	9.47244	37.6044	8.66494e-10	5.77909e-08
RGS2	-0.801958	5.50302	37.5995	8.68652e-10	5.77909e-08
ZNF267	0.959257	8.32212	37.2546	1.03671e-09	6.84228e-08
N4BP2L1	1.30743	4.67307	37.2474	1.04056e-09	6.84228e-08
NLRP3	2.02485	5.67677	36.3325	1.66365e-09	1.08762e-07
MSC	1.50932	5.74496	36.1775	1.80136e-09	1.17089e-07
KLF6	1.14439	7.61927	35.8069	2.1788e-09	1.40813e-07
RASGRP1	1.17502	3.55939	35.5523	2.48298e-09	1.5956e-07
FUT4	0.752409	5.27924	35.4635	2.59869e-09	1.66052e-07
CXCL5	1.55644	2.97695	35.3845	2.70628e-09	1.71956e-07
GBP2	1.14341	7.92621	34.8173	3.62134e-09	2.28812e-07
STX11	0.672308	6.2971	34.7996	3.65448e-09	2.29623e-07
GRASP	1.48927	4.95455	34.5687	4.11464e-09	2.57108e-07
SNORA9	1.22721	3.03849	34.5032	4.25543e-09	2.64445e-07
VEGFA	1.16748	3.19061	34.3029	4.71689e-09	2.91519e-07
RALGDS	0.731551	6.28652	34.057	5.35211e-09	3.2898e-07
CD69	2.34989	1.87168	33.8073	6.08486e-09	3.71999e-07
RAPGEF2	1.88241	5.17642	33.4557	7.29044e-09	4.43306e-07
PDSS1	1.66796	4.36994	33.3855	7.55849e-09	4.57147e-07
E2F7	1.90248	2.37709	33.2205	8.22769e-09	4.94974e-07
EDN1	2.33665	3.66362	33.188	8.36642e-09	5.00657e-07
PHLDB1	1.79107	2.11754	33.0677	8.90038e-09	5.29807e-07
HIST1H3I	-0.672576	6.28367	33.016	9.14046e-09	5.41249e-07
ARL5B	1.75745	5.72011	32.6372	1.11066e-08	6.54251e-07
PTTG3P	-2.00166	2.36777	32.4218	1.24087e-08	7.27163e-07
SAMSN1	0.822265	6.75194	32.1227	1.44739e-08	8.43815e-07
AMPD3	0.694373	7.82784	31.8236	1.6883e-08	9.79215e-07
CXorf21	-0.876725	4.1966	31.8115	1.69883e-08	9.80293e-07
PIM2	1.09456	3.26695	31.6298	1.86544e-08	1.07097e-06
TMEM88	3.09856	0.610252	31.488	2.00679e-08	1.1463e-06
TANK	0.793718	7.14599	31.3955	2.10468e-08	1.19618e-06
ATP2B1	1.01956	5.37266	31.3825	2.1188e-08	1.19818e-06
FRAT1	-1.54354	2.88546	31.3337	2.17272e-08	1.22256e-06
SPRY2	-0.864363	5.67515	31.3236	2.18404e-08	1.22285e-06
WTAP	1.45583	4.62413	31.1474	2.39154e-08	1.33243e-06
HEY1	2.67823	0.943613	30.3733	3.56404e-08	1.97594e-06
IL15RA	1.22352	3.32945	30.2924	3.71583e-08	2.05005e-06
NAMPT	1.34294	8.3071	30.174	3.94973e-08	2.16852e-06
GPR82	-1.24244	3.38779	29.9898	4.34335e-08	2.37311e-06
LAMP3	1.71867	2.49185	29.9124	4.52007e-08	2.45779e-06
UPP1	2.22032	1.73252	29.6043	5.29869e-08	2.86738e-06
ABI3	-0.757872	7.16705	29.4079	5.86376e-08	3.15805e-06
PIK3R5	0.720296	6.76633	29.3263	6.11599e-08	3.27829e-06
MTHFD2	0.646022	8.5697	28.6991	8.45411e-08	4.51019e-06
ENPP2	1.71013	2.60629	28.6821	8.52881e-08	4.52868e-06
KCNJ2	1.62987	4.07375	28.1956	1.09652e-07	5.79514e-06
AREG	2.93499	0.747103	28.1244	1.13765e-07	5.98455e-06
PLEKHF2	1.40101	7.01763	27.7043	1.41349e-07	7.4012e-06
SRC	0.658425	5.68608	27.6365	1.4639e-07	7.62984e-06
OR2B11	1.74071	2.88738	27.6123	1.48237e-07	7.69063e-06
CDKN2B	0.906123	5.44945	27.2538	1.7842e-07	9.17682e-06
MCL1	0.91046	6.96445	27.2529	1.78506e-07	9.17682e-06
DNAJB6	0.702134	7.69112	27.0497	1.9829e-07	1.01478e-05
GIMAP6	-0.904935	3.72351	26.9	2.14258e-07	1.09156e-05
AHR	0.64777	5.91335	26.7081	2.36627e-07	1.20011e-05
BAZ1A	0.861532	4.71411	26.3661	2.82452e-07	1.42613e-05
BCL6	0.635891	6.47315	26.3543	2.84182e-07	1.42849e-05
HIST1H1B	-0.781671	4.63974	26.2747	2.96149e-07	1.48206e-05
CD58	0.593553	6.73444	26.1363	3.1814e-07	1.58509e-05
CXCR4	-0.996073	6.09613	25.8284	3.73159e-07	1.85106e-05
PLEK	0.611196	9.14625	25.6749	4.04048e-07	1.99554e-05
TNIP2	0.838498	4.17488	25.5628	4.28215e-07	2.1057e-05
HNRPLL	-0.615704	5.68654	25.4802	4.46954e-07	2.18833e-05
PHLDA2	1.83758	1.55322	25.1826	5.21504e-07	2.54233e-05
BIRC2	0.712929	6.41431	25.1487	5.30758e-07	2.57634e-05
PVR	1.04298	4.95798	25.0896	5.47277e-07	2.64517e-05
GSG2	-0.811891	4.36402	25.0187	5.67776e-07	2.73257e-05
F13A1	-0.786932	5.18019	24.9719	5.81726e-07	2.78785e-05
RAB12	0.696122	6.8122	24.9291	5.94778e-07	2.83672e-05
IRF8	0.952871	7.07739	24.9221	5.9694e-07	2.83672e-05
FRAT2	-1.27669	4.01471	24.8275	6.26964e-07	2.96693e-05
LOC646999	2.45081	0.889959	24.792	6.38622e-07	3.00951e-05
ZNF260	1.16789	3.37999	24.7806	6.42414e-07	3.01482e-05
CLCF1	2.82134	4.22662	24.4441	7.64973e-07	3.57514e-05
PLAU	0.782117	6.93165	24.0694	9.29274e-07	4.32514e-05
CSRNP1	1.30292	3.12583	24.0444	9.41384e-07	4.36355e-05
MTRNR2L8	1.53669	3.11853	23.9423	9.92645e-07	4.58237e-05
KYNU	1.05838	4.05649	23.8989	1.01531e-06	4.66794e-05
PLK3	1.20617	5.7962	23.8274	1.0537e-06	4.82483e-05
FUCA1	-0.633657	8.00754	23.5916	1.19108e-06	5.4319e-05
TJP2	1.48001	3.1379	23.5511	1.21641e-06	5.52513e-05
FAM135A	-0.693662	4.77392	23.5273	1.23153e-06	5.57143e-05
BHLHE40	0.630124	9.56617	23.2979	1.38752e-06	6.25215e-05
HIST1H3J	-0.759795	5.31587	23.282	1.39902e-06	6.27893e-05
STK17A	0.77005	4.70801	23.2078	1.45407e-06	6.50021e-05
PNRC2	0.75566	7.95431	23.1001	1.53785e-06	6.84769e-05
TXNIP	-0.938432	6.91145	23.0746	1.55837e-06	6.91182e-05
NCF1B	0.819593	4.23735	22.8746	1.72925e-06	7.63976e-05
ANKLE2	0.76984	7.28429	22.7024	1.89136e-06	8.32346e-05
EGR3	1.66434	3.11154	22.5515	2.04586e-06	8.96846e-05
SMG9	0.690457	4.67493	22.5362	2.06222e-06	9.00531e-05
FNDC3B	0.601145	8.26422	22.2744	2.36333e-06	0.000102805
CBX8	-1.34823	2.32303	22.257	2.38483e-06	0.000103343
TBC1D9	0.538443	6.99072	22.1088	2.57631e-06	0.00011105
DUSP10	0.671394	6.03868	22.1043	2.58232e-06	0.00011105
TIGD2	-1.49259	1.71037	21.3929	3.74145e-06	0.000160287
LOC100132356	-0.907978	3.16898	21.0179	4.55007e-06	0.000194193
C15orf48	0.603691	6.30897	20.9318	4.75916e-06	0.000202354
LRRC34	-1.10958	2.60803	20.909	4.81625e-06	0.000204014
PIM1	1.25456	8.66942	20.8877	4.87019e-06	0.000205529
TSC22D1	0.60935	8.69779	20.8131	5.06346e-06	0.000212891
SPATA5L1	1.04038	2.88941	20.7884	5.12914e-06	0.000214854
TBC1D10A	0.876163	4.34394	20.7158	5.32746e-06	0.000222338
TNIP1	0.815022	7.15292	20.679	5.43073e-06	0.000225815
DCUN1D3	0.925225	3.51318	20.5625	5.77155e-06	0.000239107
B4GALT1	0.550703	7.48107	20.4976	5.97064e-06	0.000246452
NINJ1	0.566747	7.65742	20.4413	6.14878e-06	0.000252883
DOT1L	0.76967	5.28211	20.4213	6.2134e-06	0.000254614
GCNT2	1.14921	4.83656	20.2936	6.64216e-06	0.000271201
TP53BP2	0.673169	6.5044	20.1848	7.03091e-06	0.000286042
DENND5A	0.705586	6.48841	20.1439	7.18277e-06	0.000290875
ATP5L2	1.45228	2.45229	20.139	7.20115e-06	0.000290875
CEBPA-AS1	-1.02918	2.88714	20.0818	7.41982e-06	0.000298641
IL1RN	0.934557	8.0651	20.054	7.52864e-06	0.000301947
CCRL2	0.856725	6.96048	19.9811	7.82114e-06	0.000312569
BTG1	0.596648	8.92837	19.9415	7.98501e-06	0.000316637
FOXO3	0.556767	6.64556	19.9413	7.98565e-06	0.000316637
HHEX	-1.2435	3.84774	19.9362	8.00691e-06	0.000316637
KBTBD7	-1.33455	2.04497	19.8564	8.3484e-06	0.000328991
TGIF1	1.70779	1.29231	19.8281	8.47299e-06	0.000332741
HIST1H1E	-0.570269	6.92591	19.63	9.39807e-06	0.000367793
TAS2R31	-1.05172	2.79944	19.5999	9.5474e-06	0.000372349
MAPK6	0.575181	6.64432	19.5569	9.76455e-06	0.000379509
LDLR	0.707699	6.44568	19.5205	9.95258e-06	0.000385492
DLC1	1.34511	2.56324	19.4594	1.02761e-05	0.000396664
PECAM1	-1.5606	2.08355	19.2253	1.16165e-05	0.000446881
DDX3Y	0.690066	5.34627	19.2143	1.16837e-05	0.00044794
JMJD6	0.839687	3.39171	19.1813	1.18873e-05	0.000454206
ZFP161	-0.728739	4.61842	18.9573	1.33679e-05	0.000509062
SLC11A2	0.524192	5.76769	18.9486	1.34291e-05	0.000509675
HIST1H3C	-0.56736	6.01329	18.8634	1.4042e-05	0.000530712
TOP1MT	-0.540683	5.88543	18.8586	1.40772e-05	0.000530712
GADD45A	1.41207	4.53951	18.8169	1.43885e-05	0.000540644
DNMBP	-0.838185	3.64779	18.8	1.45164e-05	0.000542942
CCL18	1.32624	2.33905	18.7962	1.45457e-05	0.000542942
NOTCH2NL	0.568383	7.32039	18.752	1.48868e-05	0.000553847
PFKFB3	0.985492	5.96031	18.6158	1.5989e-05	0.000592902
FMNL3	0.497638	7.49739	18.526	1.676e-05	0.000619463
B4GALT5	0.480015	7.00137	18.4622	1.73309e-05	0.000638478
RGS1	0.833941	7.12712	18.3679	1.82102e-05	0.000668694
KLF7	0.920331	5.22619	18.3362	1.85158e-05	0.000677713
FAM46A	-0.735178	6.40347	18.303	1.88408e-05	0.000687384
ITGB8	1.07431	3.98835	18.2857	1.90131e-05	0.000691442
CCL23	1.66274	1.4433	18.2047	1.9839e-05	0.000719165
CHST7	0.552942	5.6499	18.1599	2.03108e-05	0.000733914
TCEAL8	-0.641174	5.0602	18.016	2.19056e-05	0.000789022
PXDC1	0.527804	5.56605	17.9808	2.23142e-05	0.000801187
DNAJA1	0.532344	7.31989	17.9603	2.25566e-05	0.000807328
HIST1H1C	-0.511826	6.20671	17.9269	2.29559e-05	0.000819027
EIF1B	0.915488	7.45354	17.9159	2.30889e-05	0.000821179
TMEM39A	0.557961	5.30436	17.8849	2.34679e-05	0.000830311
ARRDC2	-0.866295	5.20376	17.8829	2.34924e-05	0.000830311
TFAP4	-1.29448	2.04301	17.7203	2.55882e-05	0.000901565
TRIM36	0.939186	3.20692	17.6735	2.62249e-05	0.000921128
STK40	0.528528	6.04709	17.6669	2.63173e-05	0.000921514
LIF	2.23504	3.24613	17.6485	2.65722e-05	0.000927552
IL23A	3.22668	3.41912	17.6427	2.66538e-05	0.000927552
TSC22D3	-0.89935	4.15097	17.6288	2.68496e-05	0.0009315
ACSL1	0.617377	8.95626	17.5828	2.7507e-05	0.000951389
CFP	0.732629	3.99831	17.411	3.01084e-05	0.00103819
LOC285074	-0.696762	4.10506	17.3677	3.08024e-05	0.00105889
ELOVL7	0.95196	3.17161	17.2838	3.21922e-05	0.00110332
BRD7P3	1.36034	1.67054	17.2571	3.26482e-05	0.00111556
FFAR2	2.16079	1.05498	17.1806	3.39885e-05	0.00115786
ZBTB2	0.600565	4.50965	17.1339	3.48345e-05	0.00118312
ESPL1	1.0309	2.65166	17.0639	3.61423e-05	0.00122386
TIMP1	0.540352	7.68143	16.8605	4.02303e-05	0.00135822
NDRG1	0.51313	8.22752	16.8478	4.05006e-05	0.00136328
FOSL2	0.65764	5.76331	16.8238	4.10159e-05	0.00137653
LOC727896	-1.2211	2.00649	16.7943	4.16574e-05	0.00139392
RASSF5	0.589141	6.5156	16.7602	4.24142e-05	0.00141506
MBP	-0.613587	6.32409	16.729	4.31161e-05	0.00143424
ARL4C	-0.811721	5.38804	16.7151	4.34342e-05	0.00143878
DENND4A	0.604288	5.6916	16.7081	4.35938e-05	0.00143878
HIST1H2AG	-0.521928	5.56453	16.7064	4.36342e-05	0.00143878
ZFP36L1	0.61588	7.73742	16.6861	4.41035e-05	0.00145003
DYRK3	1.37807	3.64137	16.5778	4.66947e-05	0.00153077
TNFRSF1A	-0.662644	5.83296	16.5421	4.75806e-05	0.00155168
ZNF331	-1.13232	5.38981	16.5381	4.76831e-05	0.00155168
DUSP5	1.67031	4.86203	16.5357	4.77439e-05	0.00155168
CD44	1.21391	4.78211	16.4698	4.94315e-05	0.00160192
LOC653653	1.16534	3.49941	16.4627	4.9617e-05	0.00160334
BCL9L	0.767504	4.44885	16.2991	5.40908e-05	0.00174293
GIMAP5	1.0588	2.87416	16.2868	5.44408e-05	0.00174922
SOWAHC	-0.617771	4.34828	16.1912	5.72588e-05	0.00183455
CXCR5	0.582877	4.73353	16.1515	5.84708e-05	0.00186809
XBP1	1.22536	7.32769	16.0403	6.20081e-05	0.00197552
SLC25A19	-0.474586	5.9016	16.0036	6.32219e-05	0.00200854
PHLDA1	0.793263	8.45924	15.988	6.37456e-05	0.0020195
EBLN2	1.08621	2.50338	15.9794	6.40357e-05	0.00202303
ITGA1	1.80092	0.889192	15.861	6.81701e-05	0.00214764
APOO	0.541374	5.0054	15.8321	6.92176e-05	0.00217068
CYP27B1	0.818442	3.44165	15.8284	6.93554e-05	0.00217068
SLC2A1	0.565795	5.88992	15.825	6.94773e-05	0.00217068
DAXX	0.546572	5.05754	15.8138	6.98895e-05	0.00217755
LOC100499194	0.681728	3.97966	15.8083	7.00956e-05	0.00217797
RPL32P3	-0.88856	3.27906	15.8009	7.03708e-05	0.00218053
HIVEP1	0.832915	5.57492	15.7826	7.10539e-05	0.00219568
UTP3	0.517634	6.38979	15.7491	7.2323e-05	0.00222881
BTN2A2	0.817239	2.99649	15.7439	7.25211e-05	0.00222884
HMGB2	-0.493053	7.15359	15.6839	7.48591e-05	0.00229446
NEDD9	0.837309	3.07244	15.6585	7.58715e-05	0.00231921
SLA	-0.465399	5.75071	15.5688	7.9558e-05	0.00242534
ZNF503	-1.69761	1.26609	15.519	8.16801e-05	0.00248334
SFPQ	0.487658	6.80838	15.4559	8.4451e-05	0.0025607
HIST2H2BE	-0.451197	6.69439	15.3523	8.92136e-05	0.00269788
ZNF558	-0.740503	3.26719	15.2063	9.63834e-05	0.00290692
POU5F1P3	-1.19538	3.0722	14.971	0.000109173	0.0032831
HBEGF	0.487524	7.07139	14.9665	0.000109437	0.0032831
CKB	1.36608	3.97866	14.9171	0.00011234	0.00336128
IRF2BP2	-0.467308	7.28639	14.911	0.000112702	0.00336323
CCRN4L	1.8602	3.32177	14.8969	0.000113552	0.00337965
DFFB	-0.986055	2.2443	14.8519	0.000116288	0.00344667
TMED10P1	-0.784362	3.04728	14.8499	0.000116413	0.00344667
SCN1B	1.51639	3.35578	14.806	0.000119155	0.00351865
STAT5A	0.554556	6.80468	14.752	0.00012262	0.00360364
NCR3LG1	0.688403	3.73087	14.7512	0.00012267	0.00360364
TDG	0.460902	5.80516	14.7308	0.000124007	0.00363347
SLC46A3	-0.470141	5.76977	14.7132	0.000125166	0.00365794
ANO8	0.929162	2.58215	14.6257	0.000131115	0.00382194
C10orf10	1.10903	3.44272	14.5759	0.000134629	0.00391427
UBE2E1	0.434682	7.09141	14.5254	0.000138284	0.00401022
P2RY8	-1.19568	1.87943	14.3838	0.000149077	0.00431219
ZKSCAN4	-0.949534	2.80567	14.3617	0.000150838	0.00435198
FAM103A1	-0.692565	4.07237	14.3526	0.000151573	0.00436206
CASS4	-0.67088	3.59604	14.3469	0.00015203	0.0043641
OLFML3	-1.4367	1.62525	14.3212	0.000154119	0.00441286
EEPD1	-0.642772	5.61652	14.3094	0.000155089	0.00442943
RAP2B	-0.43878	6.41787	14.2766	0.000157815	0.00449595
CXCR2	-1.25961	1.57991	14.123	0.000171241	0.00486616
HIST1H2AC	-0.451424	6.27944	14.1094	0.000172476	0.00488897
MGAM	2.15371	1.51107	14.1025	0.00017311	0.0048947
BMF	-0.488073	6.36435	14.0821	0.000174997	0.0049357
SNX11	0.556486	4.61307	14.0617	0.000176908	0.0049772
UBE2D1	0.633423	5.76063	14.0137	0.000181488	0.00509337
KCNE3	-0.566629	4.31222	13.9961	0.000183195	0.00512854
RHOH	1.68105	0.807421	13.9855	0.000184222	0.00514457
CSF1	0.674755	9.20288	13.9133	0.000191443	0.00533307
F2RL3	-1.84669	0.659706	13.8088	0.000202381	0.00561982
GPR65	-0.636409	4.14681	13.8056	0.000202731	0.00561982
KLF2	-1.34895	1.54493	13.7987	0.000203472	0.00562658
FAM212B	-0.89751	2.53557	13.7616	0.000207538	0.00572501
C10orf47	1.43529	1.11012	13.7538	0.000208397	0.00573473
FLI1	-0.535747	5.12802	13.6815	0.000216572	0.00594522
RBM45	-0.76937	3.46403	13.6455	0.000220768	0.00604572
PPAP2B	0.471754	5.61067	13.5472	0.000232636	0.00635535
SNHG15	0.960162	2.60167	13.5105	0.000237236	0.00646541
FSCN1	0.972748	7.02258	13.4585	0.000243894	0.00661772
RGS14	-0.908498	2.56806	13.4578	0.000243996	0.00661772
HIST1H2AL	-0.609894	3.94764	13.4178	0.000249251	0.00674409
DUSP16	0.645864	3.92051	13.3823	0.000254008	0.0068564
TM6SF1	-0.531723	4.58262	13.3525	0.00025808	0.00694971
NBPF14	0.539816	4.78026	13.3427	0.000259424	0.00696933
TAB2	0.427376	7.78073	13.296	0.000265969	0.00712822
ATM	-0.640265	4.66982	13.2266	0.000276005	0.00737971
DDX3X	0.426518	8.15248	13.2123	0.000278125	0.00741884
ZSCAN12	-1.03672	2.48764	13.182	0.000282656	0.00752199
PTPN1	0.413585	6.87537	13.1457	0.000288181	0.007651
ZCCHC2	-0.622657	5.68992	13.1359	0.000289699	0.00767328
HIST1H3F	-0.676362	4.77348	13.1079	0.000294051	0.0077526
FRY	0.472266	5.33044	13.1078	0.000294064	0.0077526
LOC100506844	-1.21259	1.48452	13.0746	0.000299331	0.00787311
CCL7	0.46191	5.71466	13.0246	0.00030743	0.00806736
HIST1H1D	-0.515469	6.03994	13.0199	0.000308199	0.00806883
CYLD	0.433864	5.94233	12.9815	0.000314586	0.00821702
ICAM4	1.11115	1.73281	12.8129	0.000344237	0.00897078
FAM110A	0.873441	2.46644	12.8006	0.000346504	0.00900911
LCP2	0.475042	6.28967	12.7789	0.000350558	0.0090936
ZNF780B	-0.616982	3.73533	12.7548	0.000355095	0.00918417
PRDM8	0.861883	2.60288	12.7518	0.000355674	0.00918417
HSPA1A	0.784996	7.81334	12.743	0.000357337	0.00920611
HIST1H2AM	-0.522838	5.99201	12.6593	0.000373707	0.00960596
IL4I1	0.429494	5.69147	12.4656	0.000414517	0.0106308
FBXO32	-0.840289	2.70786	12.4564	0.000416559	0.010659
TXNDC16	-0.571735	3.94756	12.4307	0.00042234	0.0107664
RASL11B	-0.458963	5.06971	12.4293	0.000422661	0.0107664
PHIP	-0.769928	3.8285	12.3474	0.000441612	0.0112239
SMAD1	-0.633813	3.85599	12.3339	0.000444814	0.0112542
CEBPA	-0.609826	5.39364	12.3297	0.000445811	0.0112542
GALNT4	0.615975	5.22787	12.3276	0.000446298	0.0112542
SESN3	0.901934	4.11787	12.3256	0.000446785	0.0112542
LOC100287042	-1.42794	1.01172	12.2828	0.000457155	0.0114684
P2RY6	-1.66819	0.851224	12.2821	0.000457318	0.0114684
ZNF140	0.469021	4.91066	12.2345	0.000469137	0.0117388
GIMAP7	-1.12566	1.93783	12.2203	0.000472713	0.0118022
GTPBP4	0.512469	4.70684	12.2108	0.000475138	0.0118366
PGA4	-1.00794	2.1005	12.2058	0.000476405	0.0118421
BAMBI	1.62664	3.05781	12.1993	0.000478084	0.0118577
TNC	1.88002	1.18554	12.1606	0.000488096	0.0120796
TNFRSF10D	0.529776	4.66648	12.0298	0.000523569	0.0129292
FAS	0.575155	4.84728	12.0099	0.000529182	0.0130393
DIDO1	0.552412	4.81836	11.9901	0.000534837	0.01315
WSB1	0.54232	5.06035	11.9846	0.00053641	0.0131601
FAM96A	-0.471529	5.85725	11.9621	0.000542947	0.0132723
ZSWIM4	0.684593	3.34938	11.9608	0.00054333	0.0132723
BRPF3	0.467053	4.78798	11.919	0.000555634	0.0135436
ELL2	0.501737	8.37879	11.867	0.000571371	0.0138972
NT5DC2	-0.613043	3.94473	11.8608	0.000573276	0.0139136
MINA	-0.706997	3.22065	11.7613	0.000604745	0.014646
GLUL	-0.45332	7.86025	11.7162	0.000619577	0.0149731
COX18	-0.512994	4.62313	11.696	0.000626341	0.0150808
SCARF1	0.692157	3.88391	11.6949	0.000626702	0.0150808
CNKSR3	0.951161	1.96146	11.6344	0.000647435	0.0155467
C14orf169	0.76224	3.51401	11.5976	0.000660369	0.0158237
ABL2	0.834048	7.31248	11.5935	0.000661818	0.0158249
FAM43A	-0.800458	2.74268	11.5577	0.000674686	0.0160985
ZNF627	-1.03874	2.02518	11.5527	0.000676505	0.0161079
HMOX1	-0.399978	8.0096	11.5446	0.000679467	0.016134
MGC16025	-0.726319	3.3815	11.5419	0.000680452	0.016134
SERPINB9	1.3212	6.03874	11.5305	0.000684637	0.0161993
PSEN1	0.421966	7.75375	11.4988	0.000696401	0.0164432
KCNA3	1.00368	2.78798	11.4829	0.000702385	0.0165499
UBE2J1	0.416029	7.71941	11.4734	0.000705992	0.0166003
ZNF658	-0.814064	3.57159	11.4355	0.000720526	0.0169069
AKIRIN1	0.403634	7.369	11.4124	0.000729569	0.0170837
RNU12	1.17075	1.55688	11.4029	0.000733302	0.0171356
MMP7	0.457277	11.6356	11.377	0.000743572	0.0173398
SNORA71C	0.529692	4.01848	11.2931	0.000777957	0.0181043
DCP1A	0.424809	5.62616	11.2687	0.000788256	0.0183063
ZBTB37	-0.623979	3.60326	11.2024	0.000816896	0.0189326
ZNF564	-0.652148	3.7296	11.1659	0.000833164	0.0192701
IER5L	-1.42498	2.95237	11.1454	0.000842402	0.0193957
ZNF704	-0.825529	3.34085	11.1437	0.000843181	0.0193957
LOC150381	-0.824192	3.19189	11.1425	0.000843738	0.0193957
EZH2	0.716467	3.76834	11.1195	0.000854254	0.0195976
PHF19	0.557759	4.44282	11.0985	0.000863961	0.0197801
MAP1LC3A	0.67742	3.36443	11.0622	0.000881035	0.0201055
ATF5	0.37538	6.85871	11.0608	0.000881729	0.0201055
UNC5B	-1.03854	1.84091	11.029	0.000896977	0.0203833
IFIT2	-0.615392	4.15055	11.0279	0.000897514	0.0203833
ARID5B	0.394334	6.74706	10.9982	0.000912018	0.0206712
PPTC7	0.372861	6.55663	10.9714	0.000925283	0.0209299
GCLC	-0.458853	7.90374	10.9602	0.000930908	0.0210151
RILPL2	0.464321	4.97849	10.954	0.000934033	0.0210437
HIST1H2AJ	-0.527255	4.11795	10.9472	0.000937434	0.0210783
GRAMD3	0.85976	2.90477	10.9292	0.000946628	0.0212428
HIST1H4L	-0.934097	2.16174	10.9247	0.000948902	0.0212516
ZNF384	-0.712002	3.3426	10.9124	0.000955213	0.0213507
RBM17	0.423291	6.97319	10.9036	0.000959753	0.0213785
ETV3	0.92492	2.17842	10.9027	0.000960235	0.0213785
UNC119B	-0.834588	2.73322	10.8879	0.000967946	0.0215078
MXD1	0.663183	5.04548	10.883	0.000970512	0.0215225
GRN	0.40091	10.1548	10.8783	0.000973	0.0215355
ZEB2	0.408374	8.67757	10.87	0.000977334	0.0215892
LOC100505622	1.27649	1.17259	10.841	0.000992794	0.0218879
ZNF395	-0.560031	4.97503	10.7733	0.00102974	0.0226583
ZNF366	-0.548914	4.51524	10.7465	0.00104478	0.0229446
OSGEPL1	-0.702248	3.4375	10.7241	0.00105747	0.0231782
TLR7	0.617571	3.36798	10.7201	0.00105978	0.0231841
POC5	-0.672797	3.02705	10.7022	0.00107009	0.0233644
KCNN4	0.375202	7.20572	10.6262	0.00111497	0.0242974
ZNF549	-1.10322	1.51149	10.6169	0.00112059	0.0243682
IL2RA	2.49106	0.763142	10.6137	0.00112253	0.0243682
LINC00597	0.777884	3.18847	10.5874	0.0011386	0.0246696
MSANTD4	-0.74445	3.23055	10.5692	0.00114986	0.0248661
FBRS	0.415716	5.41502	10.5254	0.00117746	0.0254142
RASSF2	-0.418065	5.81202	10.5141	0.00118468	0.0254779
SLC7A1	0.373153	7.1502	10.5137	0.00118491	0.0254779
ZNF30	-1.15533	1.36113	10.4796	0.00120699	0.0259033
TNFAIP8L3	-0.636033	3.61357	10.4727	0.00121148	0.0259505
SIN3A	0.449175	5.04185	10.4408	0.00123259	0.0263528
SRGN	0.482656	10.2552	10.3816	0.00127276	0.0271468
2018-03-03	0.988921	2.80795	10.3791	0.00127453	0.0271468
WHAMMP2	-1.52469	0.63053	10.3656	0.00128384	0.0272937
CH25H	1.48312	1.40213	10.3456	0.00129785	0.0275397
SLC7A5	0.3607	7.0784	10.2727	0.00135017	0.0285962
C4orf46	1.11874	1.67822	10.2631	0.0013572	0.0286914
CDKN1B	-1.11663	3.90648	10.2454	0.00137023	0.0289129
SESN2	0.569785	6.648	10.2365	0.00137689	0.0289993
FGD3	-0.594491	4.87996	10.2204	0.00138892	0.0291983
WDR45L	0.453573	4.83612	10.2163	0.00139204	0.0292096
HIST1H3B	-0.486955	6.31302	10.1804	0.00141941	0.0297287
PSMA6	0.486529	7.95575	10.1764	0.00142246	0.0297376
ZBTB5	0.692087	3.11776	10.1463	0.00144594	0.0301727
CXXC5	-0.408171	6.23952	10.1328	0.00145653	0.0303376
TSPY26P	1.48984	0.633868	10.1101	0.00147457	0.0306431
MIR155HG	1.4151	1.80365	10.1076	0.00147661	0.0306431
IRF2BPL	-0.380256	6.41037	10.0907	0.00149019	0.0308682
YPEL4	-0.592596	5.26279	10.0563	0.00151829	0.0313929
PDLIM7	0.389281	5.52807	10.0256	0.00154381	0.0318466
RDX	0.354035	6.8085	10.0231	0.00154587	0.0318466
TMEM86A	-0.613155	4.48021	10.0186	0.00154964	0.0318662
FERMT2	0.746336	3.08146	10.0123	0.00155495	0.0319175
NID1	1.86593	0.719084	10.0051	0.0015611	0.0319354
NCF1C	0.830896	2.99148	10.0046	0.00156147	0.0319354
CHSY1	-0.629927	4.85085	9.99779	0.00156728	0.0319904
MKI67IP	0.565637	5.56089	9.99309	0.00157129	0.0319904
YRDC	0.705856	3.65146	9.99137	0.00157275	0.0319904
UXS1	0.395829	6.18868	9.98819	0.00157548	0.0319904
FOS	-0.732867	3.8485	9.98235	0.00158047	0.0320344
MAFF	1.03088	1.61958	9.97428	0.00158742	0.0321176
TTC30A	-0.606277	3.43312	9.96894	0.00159203	0.0321533
SH3GL1	-0.362366	6.5445	9.95707	0.00160233	0.0322827
CCM2	-0.430039	5.20172	9.95172	0.00160699	0.0322827
AMMECR1L	0.508175	4.29777	9.95171	0.001607	0.0322827
ARL8B	0.421232	9.37734	9.93526	0.00162143	0.0325148
NAT9	-0.75365	2.5612	9.92895	0.00162699	0.0325687
GANC	-0.651923	4.15095	9.92417	0.00163122	0.0325957
FHL2	1.56744	0.622331	9.90993	0.00164389	0.0327908
RRN3	0.432931	4.91927	9.90448	0.00164877	0.0328302
SQSTM1	0.367237	9.76814	9.89432	0.0016579	0.032954
ZNF623	-0.599362	3.24058	9.88603	0.00166538	0.0330446
ZNF697	0.511967	4.34453	9.86049	0.00168866	0.0334478
RASAL1	-1.37638	1.83376	9.85319	0.00169537	0.0335221
LOC100192204	1.20403	1.11687	9.80186	0.00174336	0.0344108
ZRSR2	-0.669818	2.92356	9.7985	0.00174655	0.0344137
ZNF445	-0.711342	3.13788	9.78859	0.00175598	0.0345393
SGK223	-0.520089	3.90799	9.77389	0.00177008	0.0347562
FAM129A	0.418354	7.71666	9.75984	0.00178366	0.0349621
ELMSAN1	-0.383527	5.38778	9.74534	0.00179778	0.0351415
ARHGEF3	-0.357618	6.5328	9.74407	0.00179902	0.0351415
PCTP	-0.59569	3.5148	9.72992	0.00181292	0.0353519
CEBPD	-0.457738	5.00803	9.71256	0.00183013	0.0356261
RIN2	0.57823	6.38161	9.69205	0.00185067	0.035964
DOCK11	-0.385001	5.80747	9.63089	0.00191331	0.0371176
TAPBP	0.715695	2.68009	9.62178	0.00192284	0.0372385
TP53RK	0.459878	4.48487	9.59924	0.00194658	0.0376252
CD302	-0.5003	5.40737	9.59652	0.00194946	0.0376252
STARD8	0.608042	4.81718	9.57841	0.00196879	0.0379335
TMEM63B	0.386282	5.84881	9.57082	0.00197694	0.0379777
BCOR	0.481195	5.22123	9.57003	0.0019778	0.0379777
SMN2	0.578864	3.59882	9.56168	0.00198681	0.0380861
HIST2H3D	-0.846719	2.67416	9.52303	0.0020291	0.0388071
ZNFX1	0.352969	6.22458	9.52105	0.00203128	0.0388071
LOC100289511	0.645176	2.93707	9.51224	0.00204106	0.0389281
ZBTB44	-0.617023	3.18017	9.50823	0.00204553	0.0389477
MESDC1	0.84113	2.05429	9.49404	0.00206141	0.0391841
EIF1	0.434516	9.46655	9.47636	0.00208137	0.0394971
HELZ	-0.387581	5.33057	9.47168	0.00208668	0.0395316
KLF5	0.862897	2.07722	9.45871	0.00210148	0.0397454
LOC338758	1.54869	2.85009	9.44793	0.00211387	0.0398774
SPHK1	0.426629	5.77343	9.44651	0.00211551	0.0398774
PAIP2	-0.383259	5.8494	9.39531	0.00217541	0.0409382
MMD	0.371167	7.30983	9.37617	0.00219824	0.0412992
DCAF13P3	-0.841969	2.8066	9.37086	0.00220462	0.0413502
NABP1	0.391026	6.92728	9.35165	0.00222785	0.0417168
LILRB5	-0.367373	5.79234	9.29881	0.00229303	0.0428652
ZNF501	-1.06886	1.34621	9.29583	0.00229675	0.0428652
BTG3	0.54888	3.6787	9.27564	0.00232221	0.0432689
GPR34	-0.372383	7.31085	9.24636	0.00235964	0.0438939
LOC646214	-1.45179	0.831019	9.23872	0.00236951	0.0440052
ASB9P1	1.65404	1.47385	9.23546	0.00237373	0.0440114
BATF	0.623772	3.20576	9.22096	0.00239261	0.0442887
ATXN1L	0.387926	5.00879	9.21668	0.00239819	0.0443085
CHAMP1	-0.58343	3.51514	9.21415	0.00240151	0.0443085
LIAS	-0.812586	2.31137	9.19877	0.00242178	0.0446096
SNORA68	0.669689	2.85567	9.19304	0.00242937	0.0446766
RELA	0.490437	5.23369	9.1864	0.0024382	0.0447663
SAV1	0.499483	4.71493	9.14498	0.00249401	0.0457168
PPP4R2	0.489125	5.94775	9.1335	0.00250971	0.0459302
GNE	0.652537	2.83331	9.12516	0.00252118	0.0460656
MAP3K14	-0.617501	3.74592	9.10179	0.0025536	0.0465825
TP53INP2	0.637939	4.24996	9.08622	0.00257542	0.0468592
SH2D3A	1.4127	0.705795	9.08507	0.00257705	0.0468592
TNFRSF10B	0.487931	7.42516	9.07893	0.00258572	0.0469413
DPP8	-0.431984	4.64023	9.07357	0.0025933	0.0469792
PAR5	-1.44754	0.78021	9.07159	0.00259611	0.0469792
ZNF174	-0.501561	3.83707	9.03988	0.00264153	0.0476698
ZNF420	-0.665602	2.76649	9.03907	0.0026427	0.0476698
CFB	0.676808	4.28321	9.01378	0.00267952	0.0482569
ZNF786	-0.797757	2.66445	8.99818	0.00270248	0.0485931
ZNF169	-0.939516	1.65057	8.97048	0.00274377	0.0492572
PDZD7	-1.37765	1.20571	8.96575	0.00275088	0.0493065

## Sheet: 24h_CtrlvsMtb_HAM
	logFC	logCPM	LR	PValue	FDR
IDO1	5.17439	7.45576	704.371	3.351e-155	3.65795e-151
PPBP	3.16545	5.83634	285.059	5.93252e-64	3.23797e-60
CXCL2	1.86711	6.72725	176.891	2.31398e-40	8.41981e-37
CXCL1	2.9546	6.79114	171.913	2.82656e-39	7.71367e-36
EREG	1.86831	6.0615	170.059	7.18172e-39	1.56791e-35
APOL4	2.43229	4.35389	155.699	9.85222e-36	1.79245e-32
RSPO3	2.18932	4.69012	153.778	2.58948e-35	4.03812e-32
SERPINB7	4.46089	3.22164	139.694	3.10575e-32	4.2378e-29
IL2RA	3.4968	3.3284	135.701	2.32006e-31	2.81398e-28
PTGS2	1.93864	7.05968	132.616	1.09728e-30	1.1978e-27
CCL8	4.13228	2.83802	131.824	1.63517e-30	1.62268e-27
EDN1	1.69495	6.44035	130.441	3.28144e-30	2.98501e-27
CCL2	2.30403	8.40726	122.425	1.86283e-28	1.5642e-25
IL6	3.3854	3.77279	119.786	7.04514e-28	5.49319e-25
IL3RA	2.30898	5.23352	118.769	1.17665e-27	8.56291e-25
DPP4	2.19638	4.15874	116.894	3.02886e-27	2.06644e-24
DCUN1D3	2.1676	5.623	104.243	1.78931e-24	1.14895e-21
MIR155HG	1.61941	4.53202	101.863	5.94981e-24	3.60823e-21
SCARF1	1.58947	5.12373	99.6742	1.79646e-23	1.03211e-20
TNF	1.89974	6.34792	99.1999	2.28262e-23	1.24585e-20
CXCL3	1.98992	7.72404	97.749	4.74919e-23	2.46867e-20
CSF2	3.95289	2.42719	95.1544	1.76099e-22	8.7377e-20
MMP1	1.39779	4.92964	92.2349	7.69767e-22	3.65338e-19
CCL5	1.61597	6.24045	91.6734	1.0223e-21	4.64977e-19
IL1A	2.0458	7.44811	90.6433	1.72054e-21	7.51257e-19
HCAR3	1.58231	5.28964	88.7011	4.59209e-21	1.92797e-18
DUSP5	1.39253	6.42427	88.4645	5.17564e-21	2.09249e-18
IL1B	2.31917	11.2854	88.3891	5.37671e-21	2.09615e-18
CCL3L3	2.43459	4.57682	86.8071	1.19642e-20	4.50348e-18
TM4SF1	1.77992	5.64896	85.2204	2.66894e-20	9.71138e-18
HCAR2	1.62557	5.06911	83.6763	5.82785e-20	2.05215e-17
PTPRF	1.48571	4.51067	82.1791	1.24296e-19	4.24004e-17
CFP	-1.33015	5.20805	80.9615	2.30153e-19	7.61317e-17
ETS2	1.54739	8.14147	78.0692	9.94957e-19	3.1944e-16
TNFSF15	1.90247	3.94311	75.7575	3.20724e-18	1.00029e-15
NLRC5	1.38652	5.47666	72.8754	1.38095e-17	4.18736e-15
CD274	1.15997	7.46786	70.5289	4.53575e-17	1.33817e-14
SCARB1	-1.11731	5.7771	69.9803	5.99003e-17	1.72071e-14
TLR2	1.47857	7.76632	69.3403	8.28586e-17	2.31919e-14
HAPLN3	2.8567	3.41459	67.8914	1.72752e-16	4.71441e-14
FAM198B	-1.33384	4.80273	67.3182	2.31044e-16	6.15141e-14
CCL3	1.66457	9.37593	66.5455	3.41902e-16	8.88619e-14
MPEG1	-1.20393	5.07605	66.0733	4.34459e-16	1.10292e-13
CISH	2.02375	5.86548	63.7484	1.41366e-15	3.50717e-13
TNFRSF21	-1.16328	5.07137	63.3814	1.70315e-15	4.13145e-13
IER3	1.37104	7.48879	63.204	1.86369e-15	4.42262e-13
IL36G	3.48943	1.8934	62.6434	2.47729e-15	5.63881e-13
ANKRD22	3.1579	4.29124	62.6417	2.47951e-15	5.63881e-13
GBP1P1	3.16372	2.5777	61.4322	4.58244e-15	1.02085e-12
TGFA	2.1644	2.92106	61.1084	5.40165e-15	1.17929e-12
HLX	1.2211	5.05519	60.894	6.02327e-15	1.28922e-12
LIF	2.04473	3.23762	60.5304	7.24521e-15	1.52094e-12
STON1	3.26783	1.59054	60.4691	7.47432e-15	1.53943e-12
INHBA	2.31551	9.1379	58.6106	1.92182e-14	3.88493e-12
CCL20	2.04764	9.32021	57.9397	2.70271e-14	5.36415e-12
CCL4	1.28162	9.92458	57.6233	3.17444e-14	6.18788e-12
FAM26F	2.62481	3.43485	56.5234	5.55325e-14	1.0635e-11
MFSD2A	1.0042	5.38693	56.4496	5.76562e-14	1.08513e-11
NUPR1	-1.35601	7.89731	55.3796	9.9363e-14	1.83838e-11
TFPI2	1.61732	5.90836	54.9909	1.21089e-13	2.20302e-11
CH25H	2.78704	2.58367	54.4062	1.63052e-13	2.91782e-11
CD40	1.02511	8.15726	54.3262	1.69824e-13	2.99e-11
ISG20	2.1642	3.02773	53.69	2.34749e-13	4.0675e-11
RHCG	1.64685	3.19948	53.5036	2.58122e-13	4.40259e-11
FUCA1	-1.36207	7.34945	53.1083	3.15658e-13	5.30111e-11
SERPINB2	2.82567	10.6253	52.7583	3.77229e-13	6.23914e-11
FAM124A	2.64397	2.72174	52.2933	4.77992e-13	7.7877e-11
F3	1.22386	4.5003	52.2222	4.95618e-13	7.95612e-11
NNMT	1.86067	3.08874	52.1887	5.04158e-13	7.97593e-11
ARRDC4	0.908413	6.93408	50.9587	9.43309e-13	1.47102e-10
TMEM173	1.36229	4.12284	50.8734	9.85202e-13	1.51471e-10
G0S2	1.63775	6.98832	49.8869	1.62867e-12	2.46925e-10
KLHDC8B	-1.14128	5.00885	49.6984	1.79292e-12	2.68103e-10
GPR84	1.11692	5.44706	49.0621	2.47988e-12	3.65815e-10
SORL1	-1.52122	3.69678	48.9114	2.6779e-12	3.89759e-10
EMP1	1.07166	7.57874	48.4729	3.34888e-12	4.79791e-10
PLAU	0.920806	7.36839	48.4194	3.44141e-12	4.79791e-10
SERPINB9	1.40007	4.76268	48.4147	3.44974e-12	4.79791e-10
APBB2	1.07249	4.9474	48.4019	3.47228e-12	4.79791e-10
IFI44L	2.08162	3.28914	48.2829	3.68955e-12	5.03439e-10
CXCL9	2.6315	5.91089	47.8981	4.48962e-12	5.99032e-10
MB21D2	1.1718	4.19087	47.8936	4.49987e-12	5.99032e-10
DNASE2	-0.955907	6.865	47.7282	4.89608e-12	6.43923e-10
SLC2A3	1.21873	7.1168	47.2175	6.35322e-12	8.25616e-10
ALDH2	-0.939279	8.2818	47.1315	6.63804e-12	8.52481e-10
GIMAP8	1.27869	4.94205	47.0112	7.0581e-12	8.95886e-10
MMP12	1.68631	4.91567	46.6973	8.28446e-12	1.03946e-09
TSLP	2.69701	2.57821	46.1209	1.11175e-11	1.37908e-09
CLLU1OS	1.38137	3.68344	45.1663	1.80992e-11	2.2199e-09
FABP3	-0.84772	6.15186	45.0684	1.90271e-11	2.30778e-09
FCAR	0.995682	6.22045	43.8051	3.62762e-11	4.35154e-09
SLC46A3	-0.889131	5.24416	43.3852	4.49571e-11	5.33426e-09
ITGB3	1.41122	6.69642	43.1561	5.05431e-11	5.93256e-09
TNFAIP6	1.25928	9.60112	41.9542	9.34341e-11	1.08503e-08
IL32	1.09401	6.88036	41.6505	1.09138e-10	1.25405e-08
CCR7	1.4259	3.82026	40.9999	1.52236e-10	1.73105e-08
PTX3	1.8135	3.01548	40.6519	1.81908e-10	2.02874e-08
IL23A	1.98536	2.27188	40.6495	1.82133e-10	2.02874e-08
LIMK2	0.985865	5.31862	40.5801	1.88724e-10	2.08092e-08
PIM1	1.06502	8.35354	40.4097	2.05912e-10	2.24773e-08
SPRED1	1.4744	7.039	40.2553	2.22845e-10	2.40849e-08
RIPK2	1.02036	7.30548	40.0371	2.49191e-10	2.66683e-08
FERMT2	1.70022	3.51551	39.9705	2.57826e-10	2.73246e-08
KCNA3	0.993012	5.48849	39.8294	2.7714e-10	2.9089e-08
LRRC8C	0.795253	5.87086	39.7397	2.90165e-10	3.01661e-08
CYP27B1	1.88202	4.2503	39.0825	4.06277e-10	4.18389e-08
SLC46A1	-2.11161	2.22403	38.8604	4.55221e-10	4.64411e-08
KREMEN1	1.84829	2.7144	38.709	4.91926e-10	4.93983e-08
TTYH2	-0.864	5.72211	38.7038	4.93259e-10	4.93983e-08
MICAL2	1.11074	4.83744	38.6601	5.04417e-10	5.00565e-08
SAMSN1	0.889008	5.48208	38.4297	5.6762e-10	5.58211e-08
IL15RA	1.29713	6.02289	38.2345	6.27322e-10	6.11415e-08
CXCL10	3.27091	6.49406	37.6332	8.53799e-10	8.24785e-08
LINC00515	1.32657	3.49829	37.3209	1.00207e-09	9.5945e-08
ABTB1	-0.842924	5.48459	37.304	1.01078e-09	9.5945e-08
CXCR4	-1.04826	5.79137	37.1583	1.08918e-09	1.02496e-07
CDKN1A	0.860777	9.35736	36.6788	1.39286e-09	1.29953e-07
B3GNT5	0.864712	6.73615	35.2424	2.9111e-09	2.69302e-07
CLEC4A	0.804325	5.38448	35.2141	2.95375e-09	2.70944e-07
VAMP5	1.98427	3.69043	35.1979	2.9785e-09	2.70944e-07
CKB	1.32138	5.07832	35.0776	3.16822e-09	2.85821e-07
N4BP1	0.780647	5.76905	34.9784	3.33385e-09	2.98297e-07
PVALB	-1.61934	3.09913	34.7849	3.68211e-09	3.25738e-07
HBEGF	1.01353	9.10497	34.7754	3.70021e-09	3.25738e-07
MET	1.01289	4.65481	34.6443	3.95795e-09	3.4564e-07
NFAT5	0.732527	6.6951	34.4764	4.31446e-09	3.73783e-07
PHLDA2	0.782272	5.44359	34.3369	4.63506e-09	3.98396e-07
MS4A4A	-0.778136	7.78983	34.2983	4.72794e-09	4.03205e-07
CD84	-0.909841	7.90599	34.2794	4.7741e-09	4.03985e-07
CD300A	0.891701	4.94087	34.2299	4.897e-09	4.11198e-07
GPR68	1.07489	4.11644	33.8251	6.02956e-09	5.02432e-07
CCDC71L	0.810081	5.55232	33.743	6.28945e-09	5.20119e-07
MUCL1	2.10519	1.9414	33.5371	6.99165e-09	5.73841e-07
TRIM25	0.726842	6.79539	33.4917	7.15671e-09	5.83005e-07
EMR3	1.14881	4.29839	33.4209	7.4222e-09	5.94417e-07
NBN	0.809134	7.45697	33.4158	7.44183e-09	5.94417e-07
GCH1	1.12305	5.07917	33.411	7.46016e-09	5.94417e-07
PSTPIP2	1.00214	6.39887	33.3556	7.6757e-09	6.05516e-07
PLTP	-0.761015	5.62876	33.3468	7.7104e-09	6.05516e-07
FAM105A	-0.915186	4.44122	33.0686	8.89652e-09	6.93674e-07
MOB3B	1.28747	5.19312	32.9883	9.27162e-09	7.13045e-07
PSME2	0.954419	6.95534	32.9874	9.27559e-09	7.13045e-07
CABLES1	-0.904061	4.54901	32.9499	9.45642e-09	7.21862e-07
MRPS6	0.964142	8.76977	32.7813	1.03134e-08	7.81813e-07
SMAD7	0.728657	6.12124	32.4565	1.2189e-08	9.17625e-07
ADORA2A	2.50409	2.82249	32.1276	1.44374e-08	1.07944e-06
SLAMF1	2.98514	1.15264	31.9781	1.55924e-08	1.15787e-06
FARP1	-0.716036	5.7946	31.7987	1.71005e-08	1.26127e-06
DYRK4	-1.42509	2.73653	31.7856	1.72168e-08	1.26133e-06
TMEM86A	-0.888903	4.7064	31.5704	1.92341e-08	1.39973e-06
OSM	0.916748	5.7945	31.5474	1.94629e-08	1.407e-06
PTPN7	0.908551	4.514	31.5072	1.98703e-08	1.427e-06
PI3	2.44629	2.67264	31.4317	2.06578e-08	1.47386e-06
SLC5A3	1.22491	7.47518	31.4175	2.08092e-08	1.47502e-06
LYRM1	1.23932	3.69624	31.34	2.16569e-08	1.52371e-06
MST4	1.38785	2.98552	31.3294	2.17753e-08	1.52371e-06
FBXO6	1.00572	4.24357	31.2571	2.26015e-08	1.57145e-06
ICAM1	0.730271	8.10309	31.1784	2.3537e-08	1.61595e-06
TREM2	-0.91416	5.51284	31.1784	2.35375e-08	1.61595e-06
C19orf59	1.23834	8.22754	31.1659	2.36896e-08	1.61622e-06
CD93	1.77294	1.95886	31.1528	2.38498e-08	1.61705e-06
TEX30	0.918893	4.48337	30.9801	2.6069e-08	1.7566e-06
BMF	-0.984859	4.06461	30.6604	3.07371e-08	2.05844e-06
NLRP3	1.26497	3.57699	29.9257	4.4893e-08	2.98812e-06
SAV1	0.729832	6.11212	29.8681	4.6245e-08	3.05945e-06
VCAN	1.37533	3.65775	29.8277	4.72197e-08	3.10512e-06
SIK3	0.665019	6.1259	29.6016	5.30598e-08	3.46827e-06
SIPA1L1	0.898455	4.38444	29.5696	5.39433e-08	3.50503e-06
WDR91	-0.794259	4.80147	29.5	5.59177e-08	3.61182e-06
ALDH1A2	0.738151	5.41333	29.2831	6.25378e-08	4.01566e-06
ABI3BP	3.07066	1.48341	29.2572	6.33816e-08	4.04605e-06
CD226	1.32316	4.54705	29.2099	6.49459e-08	4.1218e-06
MAP7	0.816172	6.12524	29.1499	6.69901e-08	4.22696e-06
OCSTAMP	1.66556	3.54135	29.0961	6.88765e-08	4.32101e-06
TNFSF13	0.797209	5.80644	29.0382	7.09648e-08	4.42658e-06
SLC29A1	-0.779717	5.09579	28.9543	7.41048e-08	4.59618e-06
APOL1	1.23389	6.92984	28.9121	7.57383e-08	4.67096e-06
ECSCR	2.32608	2.17711	28.7971	8.03711e-08	4.92882e-06
VDR	1.30256	6.90639	28.713	8.39372e-08	5.11876e-06
ITPR1	-0.654074	6.15669	28.6594	8.6295e-08	5.23332e-06
STARD8	0.828891	4.85814	28.5062	9.33968e-08	5.63271e-06
NEURL3	2.0816	2.34056	28.4744	9.49457e-08	5.69465e-06
2018-03-01	-0.746598	6.19572	28.4007	9.86294e-08	5.88327e-06
RUNX1	1.26364	4.32014	28.1982	1.09509e-07	6.49672e-06
WNT5A	1.59684	2.66387	28.1181	1.14134e-07	6.73453e-06
NFAM1	-0.993524	5.05412	28.105	1.1491e-07	6.74384e-06
BAALC	1.83159	2.68027	28.0064	1.20915e-07	7.05832e-06
LDLR	0.804118	4.77511	27.9889	1.22012e-07	7.08451e-06
APOL6	1.03728	6.80973	27.9334	1.25567e-07	7.2523e-06
NPAS2	1.88782	1.66056	27.923	1.26243e-07	7.253e-06
MXD1	0.685436	6.05675	27.3241	1.7205e-07	9.83297e-06
LRP12	0.844461	4.81295	27.0878	1.94424e-07	1.10538e-05
CBX7	-1.44198	2.51233	27.062	1.97035e-07	1.11442e-05
SOCS3	1.41397	4.37406	26.9297	2.10992e-07	1.18721e-05
PQLC3	-0.658127	6.24	26.9084	2.13335e-07	1.19424e-05
ME1	-0.749839	6.27213	26.598	2.50508e-07	1.39518e-05
CLEC5A	1.33957	3.0167	26.5435	2.57664e-07	1.42775e-05
MMP10	0.653197	6.92826	26.3096	2.90832e-07	1.60339e-05
NFIA	-1.61094	2.62341	26.1684	3.12908e-07	1.71643e-05
TNS1	-1.1431	3.66815	26.0398	3.34457e-07	1.82546e-05
CKAP4	0.699702	5.15804	25.9469	3.50938e-07	1.90589e-05
TMEM106A	0.647352	6.52342	25.9181	3.5622e-07	1.925e-05
SLC22A1	1.70622	2.15741	25.8671	3.65742e-07	1.96672e-05
EHD1	0.703829	8.05983	25.8096	3.76809e-07	2.0163e-05
RAB42	-0.771597	5.10472	25.7923	3.802e-07	2.01698e-05
HAMP	-2.66093	0.912329	25.7901	3.80633e-07	2.01698e-05
CSF1	1.27196	11.0452	25.7548	3.87654e-07	2.04426e-05
SGK110	2.33783	1.7418	25.5549	4.29973e-07	2.25653e-05
FGF10	2.34624	0.972417	25.5293	4.35722e-07	2.27576e-05
PCYOX1	-0.740369	4.75377	25.4962	4.43255e-07	2.30408e-05
STAC	0.992721	5.91326	25.4442	4.55356e-07	2.35365e-05
MLLT4	0.847569	5.24226	25.4368	4.57103e-07	2.35365e-05
RHOH	1.6112	2.13125	25.3124	4.87575e-07	2.49877e-05
C1orf122	0.662531	5.94943	25.2857	4.94364e-07	2.51146e-05
CXCL5	1.54524	11.747	25.2846	4.94653e-07	2.51146e-05
EEPD1	-1.20266	3.34334	25.2517	5.03149e-07	2.54276e-05
ZC3H12A	0.625646	5.76131	25.1879	5.20075e-07	2.6162e-05
GBP5	2.29842	6.7965	24.9106	6.00525e-07	3.00703e-05
RNASET2	-0.622296	6.79966	24.8891	6.07237e-07	3.02676e-05
TPCN1	-1.64569	2.27013	24.7851	6.40905e-07	3.18005e-05
THBD	0.97428	7.23022	24.7367	6.57209e-07	3.2462e-05
ELOVL7	0.757105	6.19658	24.6766	6.78024e-07	3.31903e-05
IL7R	1.1444	9.10864	24.6766	6.78035e-07	3.31903e-05
ITGA2	1.332	3.04578	24.4434	7.65272e-07	3.72933e-05
PLXND1	-0.646856	7.07769	24.3808	7.90545e-07	3.83114e-05
RASGRP1	0.791517	4.57341	24.3743	7.93182e-07	3.83114e-05
SCD	-0.724923	9.05449	24.3513	8.02712e-07	3.86009e-05
SEMA4D	0.654383	6.98263	24.3264	8.13165e-07	3.89321e-05
CXADR	-0.97526	3.84883	24.1808	8.77045e-07	4.18071e-05
APOC1	-0.688864	9.09578	24.0556	9.35956e-07	4.44213e-05
JAKMIP2	0.680794	6.18738	23.9545	9.86403e-07	4.65269e-05
LMNB1	1.4566	3.61351	23.9497	9.88846e-07	4.65269e-05
ATP6V0D2	-0.653972	5.53727	23.9291	9.99512e-07	4.68269e-05
GALC	-0.675395	5.57006	23.8607	1.03564e-06	4.82415e-05
CASS4	1.09209	4.50932	23.8553	1.03855e-06	4.82415e-05
GCHFR	-0.874235	3.90429	23.7094	1.12034e-06	5.18205e-05
WARS	1.01751	10.0106	23.4739	1.26618e-06	5.81209e-05
IGF1	1.70285	2.42407	23.4724	1.2672e-06	5.81209e-05
ERMP1	-0.633046	5.9472	23.2851	1.39678e-06	6.37249e-05
IFI35	0.953172	6.92651	23.2792	1.40106e-06	6.37249e-05
CYB5R3	1.10761	3.03161	23.2599	1.41523e-06	6.41022e-05
CCL17	2.10858	1.43	23.2125	1.45054e-06	6.54301e-05
ACSL1	-0.69067	9.29184	23.1571	1.49288e-06	6.67995e-05
LAMB3	0.933745	3.8638	23.1568	1.49314e-06	6.67995e-05
BHLHE41	-0.712506	8.16925	22.9635	1.65109e-06	7.35647e-05
SP140	1.32945	2.75681	22.8714	1.73213e-06	7.68616e-05
GPX3	-0.667013	5.64506	22.5143	2.0859e-06	9.21849e-05
SDC4	0.623098	7.3223	22.4694	2.13523e-06	9.39844e-05
PLEKHA7	1.85479	1.86043	22.4015	2.21198e-06	9.69719e-05
CSF3	2.58659	0.843393	22.3503	2.27183e-06	9.91973e-05
C10orf128	0.808271	5.92684	22.273	2.36507e-06	0.000102784
FPR1	-0.8645	4.07279	22.2667	2.37281e-06	0.000102784
CCL22	0.737695	8.33401	22.1238	2.55617e-06	0.000110289
CYP3A5	2.32045	1.67163	21.9433	2.80824e-06	0.000120688
MLKL	0.633386	5.30216	21.9283	2.83024e-06	0.000121157
MT2A	0.766587	10.5101	21.9157	2.84897e-06	0.000121482
AKAP12	1.4098	2.15431	21.7982	3.02883e-06	0.000128649
NFKBID	0.723548	4.42657	21.767	3.07853e-06	0.000129789
CSRNP1	0.929997	3.46992	21.7664	3.07945e-06	0.000129789
ADM	0.593722	6.99885	21.669	3.2398e-06	0.000136022
PNPLA3	-0.887625	3.81928	21.6448	3.28104e-06	0.000137225
MFAP5	-1.04171	3.17786	21.5643	3.42162e-06	0.000142017
AOC3	-0.606717	6.19076	21.5643	3.42162e-06	0.000142017
CCDC69	-0.816215	5.82676	21.4069	3.71428e-06	0.00015358
SMOX	1.25755	3.46191	21.3902	3.74675e-06	0.000154338
MGC12916	0.812625	3.9305	21.3689	3.78877e-06	0.000155482
FLT1	1.73108	1.73584	21.3601	3.80608e-06	0.000155607
PNPLA6	0.659387	8.52928	21.3377	3.85079e-06	0.000156848
IMPDH1	-0.58716	5.65829	21.2657	3.99825e-06	0.000162249
LCP2	0.588187	7.332	21.2453	4.04102e-06	0.000163377
GLIPR2	0.848496	7.49318	21.231	4.07122e-06	0.00016399
SERPINE1	1.32409	8.16288	21.2107	4.1146e-06	0.000165129
TMEM194A	0.657244	5.16748	20.989	4.61937e-06	0.000184504
RRAD	1.24825	3.88668	20.9841	4.63118e-06	0.000184504
STON2	0.820909	4.53069	20.9677	4.67084e-06	0.000185407
TOM1L2	-0.650575	4.84435	20.9456	4.72511e-06	0.000186881
DUSP4	1.26091	2.83713	20.9336	4.75474e-06	0.000187375
ITGA1	1.02348	3.22794	20.882	4.88474e-06	0.000191805
PKDCC	-1.01077	3.46811	20.7712	5.17543e-06	0.000202491
METTL21B	0.799982	4.15053	20.7354	5.2731e-06	0.000205575
TAP1	1.11249	8.29262	20.647	5.52246e-06	0.000214531
SAMD1	-0.72456	4.5466	20.6113	5.62635e-06	0.000217792
DYNLT1	0.641154	6.35036	20.5344	5.85689e-06	0.000225915
ALAS1	0.666169	7.92718	20.4721	6.05062e-06	0.000232131
PIGK	-0.615303	5.16824	20.469	6.06058e-06	0.000232131
SLC28A3	1.03945	5.12817	20.4378	6.16024e-06	0.000235123
KCNAB1	-1.45208	3.21649	20.3331	6.50663e-06	0.000247479
GBP1	1.56236	8.98647	20.2445	6.81505e-06	0.000258309
LTA	2.36213	1.47488	20.1637	7.10894e-06	0.000268516
ISG15	0.74969	5.85449	20.0932	7.37597e-06	0.000277642
SLC27A3	0.667139	5.97168	19.8624	8.32223e-06	0.000312184
TIMP2	-0.601688	8.77811	19.7681	8.74318e-06	0.000326447
PDK2	-1.23715	2.88884	19.7598	8.781e-06	0.000326447
MRC1	1.16193	9.13467	19.7559	8.7989e-06	0.000326447
MAP1LC3A	-0.777981	4.08295	19.7509	8.82208e-06	0.000326447
C15orf52	-1.51661	2.13698	19.7153	8.98778e-06	0.000331455
MARCKS	0.601435	5.64311	19.702	9.0505e-06	0.000332644
NDRG1	0.571339	7.23146	19.6769	9.17047e-06	0.000335922
SAMD9L	0.984817	5.52491	19.588	9.60707e-06	0.000350739
PNPLA1	1.12336	3.29417	19.5318	9.8941e-06	0.000360013
O3FAR1	-0.785288	3.93616	19.4559	1.02948e-05	0.00037335
SLC25A29	-0.867649	3.89844	19.3833	1.0694e-05	0.000386542
TAP2	0.705289	7.29814	19.3434	1.09195e-05	0.000393391
UBD	2.79135	6.54318	19.1586	1.20293e-05	0.000431946
CTNS	0.567924	6.55949	19.096	1.24304e-05	0.000444885
CCL23	-0.623704	5.92843	19.0061	1.30303e-05	0.000464831
UBE2L6	1.02574	6.45635	18.9852	1.31733e-05	0.000468405
ID2	0.943798	5.09245	18.9676	1.32955e-05	0.000470951
SH3PXD2A	-0.780009	3.96585	18.9625	1.33312e-05	0.000470951
EML4	0.751281	8.08693	18.9033	1.37512e-05	0.00048422
RPLP0P2	1.198	2.58923	18.8816	1.39087e-05	0.000488191
IRF4	1.17316	2.44674	18.8431	1.41926e-05	0.00049656
SLC29A3	-0.584933	7.05417	18.8006	1.4512e-05	0.000506111
SLCO2B1	0.656723	7.84861	18.7869	1.46167e-05	0.000508138
ZNF589	-0.560602	5.60936	18.7782	1.46836e-05	0.000508846
METTL7A	-1.56974	1.81818	18.7277	1.50774e-05	0.000519747
NFKBIZ	0.548697	6.89904	18.7257	1.50934e-05	0.000519747
CHST3	0.969874	3.14258	18.686	1.54109e-05	0.000529011
ACSF2	-0.658433	4.42057	18.666	1.55738e-05	0.000532928
GPNMB	-0.684343	11.5112	18.6538	1.56731e-05	0.000534648
CDCP1	0.626348	5.88548	18.5761	1.63257e-05	0.000554912
LOC285972	2.01712	1.70785	18.571	1.63688e-05	0.000554912
VPS9D1	0.8306	3.73171	18.5316	1.67108e-05	0.000564752
GOLGA2	0.675065	5.60925	18.4886	1.70923e-05	0.000575864
IRF1	1.20148	7.1448	18.4674	1.72838e-05	0.000580524
PPP3CC	0.544246	5.68772	18.4031	1.78766e-05	0.000598591
FABP4	-0.687076	9.5972	18.3495	1.83866e-05	0.000613126
CPNE8	0.652347	4.6387	18.3421	1.84579e-05	0.000613126
SLC37A2	-0.576156	6.43206	18.3399	1.84791e-05	0.000613126
DNAJB9	0.553298	5.59701	18.3059	1.88126e-05	0.000622298
KRT23	0.959869	3.41285	18.2798	1.90717e-05	0.000627314
CD101	-0.690186	4.77317	18.2791	1.90792e-05	0.000627314
EEF2K	-0.648468	4.90113	18.1649	2.02574e-05	0.000664055
ARHGDIB	-0.607332	9.51075	18.1539	2.0375e-05	0.000665909
ARHGAP10	0.543585	6.49979	18.1363	2.05648e-05	0.000670104
ZDHHC7	-0.582003	6.08004	18.1209	2.07317e-05	0.000673533
CHST7	-0.628851	6.7022	18.106	2.08943e-05	0.000676802
SLAMF6	-1.11202	2.86207	18.0861	2.11137e-05	0.000681887
IL8	1.04244	12.8368	18.0699	2.12939e-05	0.000685677
MARVELD1	-0.581537	5.68626	17.9984	2.21095e-05	0.000709845
AVIL	1.64451	1.35303	17.9888	2.22211e-05	0.000711335
CAMTA1	0.830297	4.03915	17.9788	2.23379e-05	0.000712985
RALGDS	0.537563	6.84776	17.9617	2.25394e-05	0.000717318
MXI1	-0.775738	4.02968	17.9293	2.29266e-05	0.000727519
KDM6B	0.618734	6.89347	17.904	2.32336e-05	0.000735123
LTA4H	-0.64901	8.95268	17.867	2.36896e-05	0.000747387
IFIT3	1.67726	4.12179	17.8025	2.45058e-05	0.00077091
SNTB1	-0.55933	6.28644	17.7677	2.4958e-05	0.000782879
IL2RB	1.25318	3.29796	17.7582	2.50837e-05	0.000784567
STAT1	1.24106	9.68815	17.7409	2.5312e-05	0.000789446
RNF213	0.638407	7.38333	17.7108	2.5716e-05	0.00079976
DUSP6	0.574182	7.76099	17.5897	2.74071e-05	0.000849933
CLEC2D	0.768007	4.0753	17.5799	2.75485e-05	0.000851897
AKIRIN2	0.519013	5.89049	17.5501	2.79837e-05	0.000862911
USF2	-0.525392	7.10851	17.5009	2.8717e-05	0.000883028
ZBTB4	-0.515802	6.30667	17.4537	2.94391e-05	0.00090269
ADAMTSL4	0.635188	6.49648	17.3929	3.03962e-05	0.000929426
NIPSNAP1	-1.11226	2.42135	17.3843	3.05345e-05	0.000931045
AMDHD2	-0.639521	5.12121	17.3767	3.06557e-05	0.000932139
CA12	1.22063	3.79085	17.3417	3.12251e-05	0.000944665
ANGEL1	-0.551876	5.54745	17.3408	3.1241e-05	0.000944665
EPB41L1	-0.520404	7.46545	17.3355	3.13273e-05	0.000944665
TMCC3	0.648297	4.92635	17.3198	3.15883e-05	0.000949911
TMUB1	0.654085	4.54185	17.2432	3.28881e-05	0.000983584
ENPP4	0.689006	7.78538	17.2431	3.28882e-05	0.000983584
OTUD7B	0.847214	3.54528	17.2111	3.34473e-05	0.000995317
PGM5	-1.20444	2.37724	17.2102	3.34629e-05	0.000995317
IFITM3	0.750749	5.1025	17.2014	3.36192e-05	0.000997246
LSMD1	-0.705533	4.08191	17.1406	3.47117e-05	0.00102686
HS3ST3A1	1.531	1.68118	17.1263	3.49745e-05	0.00102888
CCL24	1.68751	8.84203	17.1219	3.50561e-05	0.00102888
TGFBI	-0.563025	8.03406	17.1215	3.50625e-05	0.00102888
LILRB5	-1.10318	3.09227	17.0693	3.60409e-05	0.00105475
PTAFR	0.563637	5.91314	17.039	3.66193e-05	0.00106881
PIK3R6	1.93049	1.01016	17.0308	3.67775e-05	0.00107057
ACP5	-0.639702	9.9652	16.8736	3.99544e-05	0.00115995
SLC41A2	0.60748	5.862	16.8654	4.01267e-05	0.00116186
SPARC	-0.567816	8.12646	16.828	4.09249e-05	0.00118184
PRPF3	0.857396	3.25899	16.8062	4.13985e-05	0.00119237
HS3ST3B1	1.11852	2.76001	16.7696	4.22039e-05	0.00121236
RCN1	0.596823	6.95776	16.7579	4.24658e-05	0.0012164
EBI3	1.98912	1.63507	16.7533	4.25675e-05	0.0012164
PLK3	0.495236	6.2004	16.6834	4.41661e-05	0.00125879
BNIP3L	-0.515453	6.3677	16.6152	4.57823e-05	0.00130146
MAP3K5	0.541087	5.83906	16.588	4.64451e-05	0.00131687
CD86	0.505127	7.02036	16.5687	4.69194e-05	0.00132408
APOC2	-0.508088	6.4343	16.5678	4.6942e-05	0.00132408
CCDC106	-0.884193	3.32649	16.5478	4.744e-05	0.00133468
EPHX1	-0.547805	7.9396	16.5198	4.81457e-05	0.00135105
TRIB2	0.945628	3.3692	16.4856	4.90221e-05	0.00137211
MOB3C	0.50896	6.14163	16.4596	4.96977e-05	0.00138747
TMEM45B	1.63079	2.80828	16.4271	5.05573e-05	0.00140786
BTD	-0.661054	4.24269	16.4131	5.09313e-05	0.00141467
SLC48A1	-0.874639	3.42013	16.3748	5.19723e-05	0.00143992
USP30	-0.588382	4.84809	16.3539	5.2548e-05	0.00145219
WDR81	-0.515885	6.3203	16.3427	5.28593e-05	0.0014571
DNAJC18	1.21517	2.06217	16.32	5.34953e-05	0.00146757
FAM129B	0.745665	8.15302	16.3161	5.36062e-05	0.00146757
APBA1	-0.990501	2.87138	16.3148	5.36422e-05	0.00146757
TMEM39A	0.53126	5.71392	16.2735	5.48253e-05	0.00149618
SIGLEC5	0.620742	4.52812	16.2394	5.58218e-05	0.00151958
ZC3H12C	0.610493	4.42667	16.1743	5.77728e-05	0.00156512
TNC	1.47065	1.68795	16.174	5.77817e-05	0.00156512
CCL7	1.00231	3.49105	16.1453	5.86625e-05	0.00158505
METRNL	0.503649	6.80124	16.1203	5.94437e-05	0.00160219
SLC19A3	0.673793	5.03142	16.0974	6.01677e-05	0.00161771
ATF3	0.515786	7.50213	15.9932	6.35712e-05	0.0017014
POLR3D	0.536063	5.17322	15.9925	6.35923e-05	0.0017014
GDF15	0.596799	6.17506	15.9333	6.56134e-05	0.00175119
DESI1	0.486347	6.38927	15.8316	6.92369e-05	0.00184001
RUSC2	0.563388	5.36669	15.8305	6.92785e-05	0.00184001
TRPC6	-1.57912	1.34056	15.8198	6.96706e-05	0.0018431
SIRPB2	-1.02384	2.94418	15.8181	6.97326e-05	0.0018431
HSD11B1	1.051	5.6514	15.7876	7.08641e-05	0.00186848
CAT	-0.497004	6.85677	15.7211	7.34019e-05	0.00193073
TOR3A	-0.557098	5.81954	15.7067	7.39629e-05	0.00194082
MPP7	-1.58104	1.64995	15.6651	7.56049e-05	0.00197915
NT5E	1.02014	3.13107	15.644	7.64536e-05	0.00199657
VASP	0.679124	4.12732	15.5347	8.10038e-05	0.00211035
GZMB	0.532447	6.03777	15.4713	8.37665e-05	0.00217713
PSMB9	0.962321	7.25784	15.4567	8.44152e-05	0.00218878
ZNF652	-0.826565	3.46663	15.4291	8.56608e-05	0.00221581
SLC35B4	0.601156	4.93302	15.4112	8.64732e-05	0.00222955
TMEM236	1.58318	1.46788	15.4034	8.68314e-05	0.00222955
RBPJ	0.494832	6.65108	15.4001	8.69843e-05	0.00222955
VWA8	0.863472	7.80545	15.3983	8.70669e-05	0.00222955
ASAP2	1.27995	2.37381	15.3951	8.72129e-05	0.00222955
GADD45G	0.669121	4.79052	15.3681	8.84714e-05	0.00225643
TNFAIP8	0.520529	6.74584	15.3556	8.90583e-05	0.00226611
ANTXR2	0.67705	4.66463	15.3141	9.10356e-05	0.00231103
C7orf50	-0.545622	5.10994	15.3061	9.14195e-05	0.0023154
SDS	-1.17924	2.36654	15.2914	9.21329e-05	0.00232806
DUSP2	0.616123	4.46097	15.2567	9.38416e-05	0.00236576
MB21D1	0.539738	5.64852	15.2187	9.57526e-05	0.00240838
BTG1	0.519521	7.80618	15.2095	9.62173e-05	0.0024145
SPIN4	0.807053	4.69427	15.1599	9.87816e-05	0.00247316
MFGE8	-0.72056	4.27607	15.1286	0.000100429	0.00250866
PRKACB	-0.600576	4.43973	15.0935	0.000102313	0.00254989
EGR2	0.773465	9.3457	15.0772	0.000103201	0.00256615
TPST2	-0.542033	5.43616	15.0067	0.00010713	0.0026578
TBX21	1.08329	2.42842	15.0018	0.000107409	0.00265867
GFPT2	1.33548	1.95067	14.9781	0.000108764	0.00268114
CR1	-1.06148	2.46108	14.9774	0.000108808	0.00268114
SERPINF1	-1.20391	2.31918	14.9623	0.000109681	0.00269216
ADCK3	-0.842039	3.99609	14.9611	0.000109748	0.00269216
IFIT5	0.700835	4.82263	14.9258	0.000111821	0.00273511
SERPINE2	0.526766	5.48791	14.9202	0.000112157	0.00273511
KLHL24	-0.692565	4.31049	14.9186	0.000112251	0.00273511
CD36	-0.498152	7.05984	14.8827	0.000114407	0.00278145
MICALCL	1.21044	2.37822	14.8369	0.00011722	0.00284349
N4BP2L1	0.585581	4.81825	14.8195	0.000118307	0.0028635
HIVEP2	0.711825	3.72466	14.7858	0.000120436	0.00290859
FOLR3	-2.06179	1.20741	14.7625	0.000121935	0.00293827
MTF1	0.535128	7.23157	14.751	0.000122685	0.00294986
IFIH1	0.924191	5.79841	14.7354	0.0001237	0.00296178
ZNF385A	-0.472054	6.26003	14.7351	0.000123724	0.00296178
FCRLA	1.78058	1.09338	14.7234	0.000124492	0.00297365
IGSF6	0.82839	8.47208	14.6879	0.000126859	0.00302356
FYB	-0.590617	5.55983	14.6062	0.000132478	0.00315061
TMEFF1	0.684772	3.83125	14.5986	0.000133015	0.00315183
CHST15	0.745284	4.28664	14.5973	0.000133107	0.00315183
GNG11	0.987379	2.91973	14.5829	0.000134124	0.00316904
ADORA2B	-0.541118	5.94853	14.5117	0.000139292	0.00328404
RNF19B	0.586026	7.64313	14.5013	0.000140059	0.00329502
HLA-DOA	0.895011	6.40896	14.4602	0.00014315	0.00336048
CLDN12	0.654964	5.09451	14.4363	0.000144984	0.00339624
PKIA	0.723976	4.03049	14.4255	0.000145816	0.00340841
PASK	-1.97122	0.77191	14.4132	0.000146767	0.00342332
TSPAN4	-0.674183	4.05642	14.4004	0.000147774	0.00343945
RBMS1	0.481371	6.84278	14.3945	0.000148237	0.00344289
SUCNR1	0.841185	3.47526	14.3624	0.000150783	0.00349316
PGAP1	1.04175	2.63953	14.3551	0.000151371	0.00349316
VSIG4	-0.663064	3.92107	14.35	0.000151776	0.00349316
OR6N1	-1.23914	2.03307	14.3482	0.000151922	0.00349316
CCDC50	0.486456	6.31385	14.3472	0.000152002	0.00349316
NACC2	-0.615748	4.50574	14.328	0.000153564	0.00352164
CERK	-0.470365	5.71366	14.2842	0.000157175	0.0035969
CLEC7A	0.741397	4.11701	14.2486	0.00016018	0.00365801
HIVEP3	0.647086	4.14346	14.2331	0.000161507	0.00368062
LENG1	0.557775	4.90461	14.1981	0.000164537	0.00374185
PELP1	-0.544316	5.25188	14.1321	0.000170411	0.00386737
C5orf20	-1.71571	1.04413	14.1119	0.000172254	0.00390109
AIM2	0.930075	3.47063	14.0933	0.000173959	0.00393154
METTL9	0.606766	5.51744	14.0664	0.000176472	0.0039801
FOXRED2	-1.72315	0.881595	14.0607	0.000177006	0.00398391
LOC283070	-0.93927	3.60439	14.0161	0.00018125	0.00407105
ASB13	-1.08246	2.25849	13.9934	0.000183449	0.00411196
MX1	0.819315	7.33041	13.9241	0.000190338	0.00425765
PBXIP1	-0.625811	4.25268	13.8858	0.000194265	0.00433353
YPEL3	-0.731564	3.85046	13.8803	0.000194826	0.00433353
SPTSSA	-0.494441	5.2758	13.8794	0.000194922	0.00433353
PML	0.68816	5.22018	13.864	0.000196522	0.00436024
MPND	-0.781703	3.66769	13.8467	0.00019835	0.00439186
STAP1	2.42103	1.02201	13.8297	0.000200151	0.00442277
FAM78A	-0.474132	5.68097	13.7786	0.000205661	0.00453535
IL18BP	1.24854	4.06974	13.7594	0.000207783	0.00457291
CMPK2	0.664647	6.14714	13.7551	0.000208251	0.00457397
ZAK	0.459813	5.77521	13.7469	0.00020917	0.00458494
FMO5	-0.917451	2.65343	13.7312	0.00021092	0.00461403
TFCP2L1	-0.632062	4.17053	13.7257	0.000211545	0.00461845
AIG1	-0.79092	3.23756	13.7207	0.0002121	0.00462105
IRF7	0.597401	6.20019	13.7171	0.000212511	0.00462105
RSAD2	0.778552	9.10445	13.7057	0.000213809	0.00464004
CLMN	-0.676467	4.23331	13.6746	0.000217378	0.00470813
KIAA1462	0.859272	4.01059	13.6466	0.000220635	0.00476922
DYRK3	0.843737	3.82575	13.6317	0.000222393	0.00479772
CLCN4	-0.598962	4.35446	13.6222	0.000223522	0.00481256
RTN4R	-1.18145	2.06015	13.5828	0.000228262	0.00490494
ADO	0.58449	6.19685	13.5487	0.000232457	0.00498526
PVR	0.48182	6.28013	13.5427	0.000233199	0.00499138
IFIT2	0.820016	6.04207	13.5347	0.000234187	0.00500272
IRAK2	0.650584	4.5637	13.492	0.000239587	0.00510806
DPEP2	-0.588046	4.63477	13.3818	0.000254072	0.00540633
TMEM170B	-0.659118	4.12137	13.3293	0.000261296	0.00554923
PLSCR1	0.477976	7.76805	13.277	0.000268675	0.00569487
GBP4	1.15969	6.7739	13.2588	0.000271308	0.0057337
MATK	0.643497	6.28767	13.257	0.000271558	0.0057337
AQP3	0.512358	6.15291	13.2305	0.000275427	0.00580416
CIITA	0.844395	7.12077	13.204	0.000279347	0.00587544
HEG1	0.471439	5.86137	13.1907	0.000281341	0.005906
TCEB2	-0.466372	7.8576	13.1449	0.000288296	0.00604039
TSFM	0.498469	5.38851	13.1053	0.000294459	0.00615769
KLF13	-0.459777	6.7249	13.0939	0.000296259	0.00618348
SERTAD1	0.539047	5.16245	13.064	0.000301023	0.00627092
PNP	0.526194	6.89085	13.0324	0.000306155	0.00636555
CD180	-1.54018	1.22713	13.0288	0.000306731	0.00636555
ANXA11	0.495895	8.19879	12.9696	0.00031659	0.00655767
NABP1	0.458196	6.98984	12.9423	0.000321233	0.00664126
FAM40B	0.870265	3.80619	12.8991	0.000328738	0.00678357
PLEKHN1	1.29788	1.78008	12.8848	0.000331261	0.00682273
EIF4EBP1	-0.482834	5.26863	12.865	0.000334794	0.0068825
LOC728730	-1.27129	1.93762	12.8342	0.000340335	0.00698326
MBNL2	-0.452723	6.43825	12.8295	0.00034119	0.00698768
TAF1	-0.671473	3.69441	12.8252	0.00034198	0.00699074
IFIT1	0.973127	4.01557	12.8062	0.000345475	0.00704642
SYNGR2	-0.464341	8.06504	12.801	0.000346433	0.00704642
SLIT3	-0.807398	3.03887	12.7999	0.000346641	0.00704642
CXXC5	-0.4518	5.81306	12.7812	0.000350129	0.00710411
GRAMD1A	0.507667	7.3904	12.7522	0.000355594	0.00720161
OAS2	0.899672	6.26988	12.7362	0.000358654	0.00725012
RHOBTB3	0.684166	3.68857	12.717	0.000362351	0.00731132
BTN2A1	0.468435	6.27216	12.709	0.000363903	0.00732909
NOV	-1.7172	0.855373	12.7022	0.000365221	0.00734209
CDC42EP1	-0.53095	6.19209	12.6881	0.000367994	0.00738424
NDUFV2	0.597287	6.22079	12.676	0.000370371	0.00741829
BCL6	0.508099	7.28765	12.6605	0.000373468	0.00746662
KLF7	-0.761304	3.54375	12.6384	0.000377897	0.00754136
DCP1A	0.432736	6.25607	12.5979	0.000386184	0.00769267
BATF3	0.711272	3.38974	12.5822	0.000389434	0.00771262
YRDC	0.539397	5.07883	12.5799	0.000389927	0.00771262
NPL	-0.450658	7.30423	12.5781	0.000390285	0.00771262
SLC44A2	-0.684327	3.83256	12.5775	0.000390416	0.00771262
LRG1	1.10803	1.93654	12.5761	0.000390718	0.00771262
ALOX5	-0.454285	7.12144	12.5662	0.000392795	0.00773962
SCIMP	0.507734	8.08761	12.5496	0.0003963	0.00779462
TRHDE	-0.881189	2.75391	12.5416	0.000397983	0.00781363
GALNT7	-0.567275	5.26132	12.5047	0.000405924	0.00794629
R3HDM1	-0.474904	5.16775	12.5035	0.000406196	0.00794629
EIF1B	0.534582	8.85943	12.4761	0.000412192	0.00804918
EAF1	0.434207	7.00465	12.4634	0.000415014	0.00808981
TBC1D8	-0.536176	4.9072	12.456	0.000416659	0.00810741
IL1RN	0.763852	11.5795	12.3603	0.000438571	0.00851859
NAMPT	0.571803	9.85885	12.3385	0.000443713	0.00860315
DOT1L	0.48852	6.15625	12.2982	0.000453388	0.00877515
RFTN1	0.485575	5.1781	12.2783	0.000458254	0.00885357
XBP1	0.448601	7.26749	12.272	0.000459798	0.00885357
TRIB1	0.618451	6.3547	12.2717	0.000459873	0.00885357
PCED1A	-0.639891	3.91662	12.2431	0.000466992	0.0089748
MPZL2	-1.16443	1.91975	12.2374	0.000468403	0.00898609
FXYD6	-0.863207	4.32828	12.1895	0.000480581	0.00920355
NUDT6	-0.978633	2.19362	12.1751	0.000484306	0.00925864
ARID3B	0.604506	4.26648	12.1519	0.000490381	0.00935838
XAF1	0.928544	4.48985	12.1389	0.000493808	0.00940668
CNNM3	-0.538928	4.81205	12.1358	0.000494635	0.00940668
TNIP3	0.531124	7.65753	12.112	0.000500978	0.00951074
IFI44	0.851145	5.12758	12.0997	0.000504308	0.00955735
PXN	0.874454	5.02971	12.0921	0.000506372	0.00957982
CSTF3	0.6344	4.10773	12.0883	0.000507387	0.00958242
SLC39A14	0.760658	3.14356	12.0818	0.000509162	0.00959934
AMIGO3	0.851241	2.58737	12.0744	0.000511184	0.00962084
SPP1	0.537596	6.79391	12.0543	0.000516732	0.0096878
2018-03-03	0.889705	2.45218	12.0526	0.000517206	0.0096878
TM7SF3	-0.466841	5.25091	12.0519	0.000517404	0.0096878
CASP1	0.57146	7.15869	12.0477	0.000518562	0.00969284
FAM129A	0.481611	8.48651	12.0288	0.000523855	0.00977504
ATP13A2	-0.450478	5.65484	12.0235	0.000525332	0.00978587
PLBD2	-0.447675	7.07948	12.008	0.000529721	0.00985083
RAB39A	0.500572	4.79329	11.9926	0.000534112	0.00991559
PMP22	0.548886	6.52776	11.977	0.000538609	0.00998209
TMEM171	1.72832	0.88254	11.9494	0.000546661	0.0101142
IFI27	0.608999	6.74389	11.9436	0.000548345	0.0101281
NAB2	0.475092	5.20539	11.9231	0.000554422	0.0102231
PRR5L	1.66038	0.950574	11.8783	0.000567913	0.0104542
PSME4	0.52382	7.54703	11.8485	0.000577078	0.010605
IFT172	-0.9847	2.40572	11.8199	0.000586007	0.010751
DPY19L1	-0.450435	5.3346	11.8076	0.000589887	0.010804
ADAMDEC1	-0.502079	5.64231	11.8045	0.00059089	0.0108043
ABTB2	0.842462	3.22595	11.7875	0.000596311	0.0108852
EZH2	0.585366	4.35736	11.7397	0.000611814	0.0111495
SORD	-0.74263	3.43965	11.7094	0.000621852	0.0113099
ABCC5	-0.592885	3.96218	11.7069	0.000622687	0.0113099
SPATA13	-0.459374	5.31712	11.6667	0.000636285	0.0115377
FUT10	-0.680407	3.66573	11.6585	0.000639099	0.0115577
LY86	-0.506369	6.42402	11.6573	0.000639505	0.0115577
BTG3	0.452392	5.32892	11.648	0.000642705	0.0115963
SULT1C2	-1.1935	1.94455	11.6217	0.000651863	0.0117421
HIST1H4D	-0.610884	4.00528	11.6165	0.000653708	0.011756
C9orf89	0.529692	5.05875	11.5829	0.000665628	0.0119507
CHI3L1	0.680901	7.22804	11.5729	0.000669214	0.0119953
BHLHE40	0.679519	8.49929	11.5684	0.00067081	0.0120042
KLF11	-0.43626	6.08517	11.5441	0.000679658	0.0121426
SIRPB1	-0.589717	4.00082	11.5297	0.000684941	0.012217
PAG1	0.439459	6.11641	11.5207	0.00068825	0.012256
HIP1	0.654002	6.05328	11.4983	0.000696586	0.0123693
PFKP	0.461502	5.38965	11.4976	0.000696877	0.0123693
GCA	0.670492	4.71623	11.4822	0.000702658	0.0124517
C21orf7	0.815988	2.99149	11.4784	0.000704083	0.0124567
IL6R	0.412648	6.75779	11.475	0.00070537	0.0124593
FAM134B	-0.413778	5.98204	11.4619	0.000710363	0.0125272
KCNN4	0.880857	7.45905	11.4536	0.00071357	0.0125634
PDK4	-0.484558	6.06923	11.4361	0.000720299	0.0126433
HMGXB4	0.543941	4.30363	11.4358	0.000720422	0.0126433
DNAH1	-0.761226	3.01808	11.4211	0.000726163	0.0127236
CYCS	0.431398	7.61877	11.4099	0.000730534	0.0127797
ICK	-0.597775	3.95574	11.3757	0.000744111	0.0129964
SLC7A11	0.775261	8.89629	11.3351	0.000760545	0.0132622
PTGFRN	-0.943321	2.82641	11.3272	0.000763809	0.0132789
PELO	0.433709	6.3381	11.3261	0.000764264	0.0132789
SUMF2	-0.418877	6.17154	11.3239	0.000765157	0.0132789
SQRDL	0.448302	7.53765	11.2926	0.000778164	0.0134628
ZNF74	-1.47761	1.09126	11.2925	0.000778215	0.0134628
TNFSF10	1.10704	3.19108	11.2638	0.000790329	0.0136328
GPR132	0.854884	2.61734	11.2632	0.000790605	0.0136328
ZNF586	0.513687	4.5621	11.2604	0.000791791	0.0136328
XRN1	0.791152	4.16494	11.2521	0.000795351	0.0136725
CD97	0.482494	8.64578	11.2216	0.000808523	0.0138771
THBS1	-0.719482	6.15161	11.2089	0.000814042	0.0139415
GCSHP3	-0.504585	4.62376	11.2071	0.000814831	0.0139415
COLEC12	-0.459438	5.91467	11.1851	0.000824568	0.0140861
TMEM217	1.49065	0.936193	11.1611	0.000835286	0.0142292
CREBRF	-0.412499	6.77591	11.1605	0.000835555	0.0142292
CDK19	-0.455223	5.1503	11.1567	0.000837286	0.0142365
UBASH3B	-0.504737	7.29585	11.1376	0.000845968	0.01435
ARHGAP9	0.459722	5.06453	11.1362	0.000846593	0.01435
PDE6G	-0.631808	3.86126	11.1186	0.000854661	0.0144643
DDX60L	0.434719	7.95879	11.092	0.000867003	0.0146505
MECR	-0.893607	2.37076	11.076	0.000874539	0.014755
CD9	-0.509113	9.79726	11.0543	0.000884815	0.0149053
BTN2A2	0.472758	5.51796	11.034	0.000894556	0.0150462
LRRC45	-0.737777	3.0293	11.0231	0.000899824	0.0151115
FGD5	-0.405378	6.51857	11.0171	0.000902748	0.0151373
DAXX	0.403413	6.90716	11.0105	0.000905963	0.0151679
CPVL	-0.466241	5.5175	10.9826	0.000919714	0.0153746
IRF9	0.496829	6.21259	10.9794	0.000921305	0.0153776
FAM168A	-0.528147	4.54191	10.9762	0.000922884	0.0153805
PPARD	0.637744	6.99581	10.9512	0.000935432	0.0155658
DST	-0.416704	6.2992	10.8924	0.000965575	0.0160429
RNU12	0.566918	4.13183	10.8884	0.000967659	0.0160531
HELZ2	0.897845	3.31533	10.8563	0.000984601	0.0163094
PPP1R15B	0.411663	7.16126	10.8459	0.000990144	0.0163764
SNORA31	0.555011	5.79455	10.8384	0.000994141	0.0164176
SLC35E3	-0.436764	5.82794	10.834	0.000996521	0.0164321
HLA-DQA1	0.501947	9.7003	10.8173	0.00100554	0.0165558
CASP4	0.475192	8.55691	10.8115	0.00100871	0.0165829
ZNFX1	0.466979	7.04211	10.8018	0.00101399	0.016609
MYO1G	0.783264	3.54798	10.8013	0.0010143	0.016609
CTSF	-1.07706	1.8101	10.8	0.00101503	0.016609
NPC1	0.472685	8.33458	10.7975	0.00101638	0.016609
CD4	-0.438139	6.44135	10.7926	0.00101906	0.0166279
LXN	-0.774031	2.83542	10.7861	0.00102264	0.0166613
SLC27A1	-0.643258	4.13786	10.7833	0.00102418	0.0166616
LDHB	-0.40988	7.00184	10.7544	0.00104034	0.0168732
PARP9	0.866892	5.34258	10.7542	0.00104046	0.0168732
PCNX	0.492446	6.48026	10.7517	0.00104182	0.0168732
LDLRAP1	0.488404	4.94537	10.737	0.00105017	0.0169832
PANX1	0.538783	4.50499	10.7272	0.00105572	0.0170478
EPSTI1	1.12982	6.01858	10.708	0.00106675	0.0171979
SBNO2	0.420431	6.31098	10.7055	0.00106817	0.0171979
ABI3	-0.798445	3.06155	10.6619	0.00109367	0.0175825
HDAC5	-0.522358	4.6359	10.6373	0.00110831	0.0177917
LOC541471	0.494939	4.7085	10.6274	0.00111427	0.017861
LOC100128023	-1.23972	1.46278	10.5891	0.00113754	0.0182074
ILF2	0.397837	6.67201	10.5699	0.00114941	0.0183704
PINK1	-0.403422	5.87335	10.5577	0.00115704	0.0184653
ZBTB7A	0.397764	6.54173	10.5515	0.00116096	0.0184918
SH3RF1	1.09758	1.63762	10.5497	0.00116209	0.0184918
RHOU	0.52722	6.13733	10.5353	0.00117113	0.0186086
LOC100303749	1.17544	1.92676	10.5163	0.00118324	0.0187737
HNRNPF	0.480116	4.84055	10.5094	0.0011877	0.018817
AVPI1	-0.423728	6.76701	10.4682	0.00121444	0.0192081
FCGR2C	1.13252	1.78582	10.466	0.0012159	0.0192081
TGM2	0.613607	10.2704	10.4627	0.0012181	0.0192151
KAL1	-0.475209	6.60151	10.4595	0.00122017	0.0192199
TSPAN13	-0.696436	3.38707	10.4561	0.00122243	0.0192277
HS3ST2	-1.38524	1.21588	10.439	0.00123382	0.0193691
CAD	-0.484204	4.6692	10.4373	0.00123497	0.0193691
MRPL43	-0.420498	5.89207	10.4197	0.00124679	0.0195265
GRPEL1	0.431401	5.36277	10.4025	0.00125845	0.0196651
SOX4	-0.892576	2.45612	10.4013	0.00125924	0.0196651
NBEAL2	-0.529039	4.84331	10.3967	0.00126242	0.0196865
DDX60	0.518299	5.4137	10.3625	0.00128604	0.0200263
CXCR7	-1.67498	1.3228	10.3541	0.00129191	0.0200673
PTP4A1	0.403571	6.92837	10.3534	0.00129235	0.0200673
GNA15	0.427453	7.45954	10.3481	0.00129607	0.0200796
PLEKHB1	-1.19616	1.58453	10.347	0.00129682	0.0200796
TCP11L2	-0.697591	3.12662	10.3443	0.00129878	0.0200815
FNIP2	0.431612	8.22936	10.3406	0.00130135	0.0200926
ULK1	-0.639136	3.71854	10.2956	0.00133349	0.0205599
CLCN3	-0.553744	4.28132	10.269	0.00135288	0.0208293
NID1	-1.17284	1.47514	10.246	0.00136984	0.0210608
CHDH	-0.88579	2.42392	10.2412	0.0013734	0.0210731
LAP3	0.623819	8.76174	10.2397	0.0013745	0.0210731
CRTAP	-0.392048	6.49388	10.2195	0.00138965	0.0212755
ANO5	-0.400741	5.79155	10.1873	0.00141412	0.0216198
PHACTR1	1.10122	1.71535	10.1819	0.00141827	0.021653
MMP9	0.754255	9.82695	10.1736	0.00142466	0.0217201
CCDC102B	1.18579	2.12172	10.1691	0.00142816	0.0217432
SLC25A37	0.994129	1.96339	10.1659	0.0014306	0.0217499
MICAL1	-0.425483	7.0221	10.1559	0.0014384	0.0218381
ATP1B1	0.475337	8.04195	10.1354	0.0014545	0.0220519
ENDOD1	0.623632	4.06162	10.0858	0.00149415	0.0226216
HMOX1	-0.423555	8.5771	10.0638	0.00151213	0.022862
STEAP3	-0.522883	6.46831	10.0596	0.00151557	0.0228824
UBE2S	0.482472	6.17308	10.0381	0.00153333	0.0231185
PIK3IP1	-1.10101	2.65888	10.0067	0.0015597	0.0234837
B3GALNT1	0.542243	4.07613	9.99601	0.0015688	0.0235882
TSPYL2	0.505536	4.67169	9.98774	0.00157586	0.0236618
LRMP	-1.20986	1.79703	9.98432	0.00157879	0.0236731
ACOT11	0.815315	2.61273	9.9512	0.00160745	0.0240391
MGAT4B	-0.408849	8.01494	9.95102	0.0016076	0.0240391
SMPDL3A	-1.1631	1.64382	9.94086	0.0016165	0.0241392
CHI3L2	0.872204	2.53151	9.93259	0.00162378	0.0242147
GPD1L	-1.05764	1.96562	9.91189	0.00164215	0.0244552
TEFM	0.635139	3.3746	9.90675	0.00164674	0.0244901
LONRF1	0.635406	3.96991	9.89638	0.00165604	0.0245951
GMPPB	0.573596	4.35708	9.88782	0.00166376	0.0246761
DPYD	0.391449	5.70867	9.87766	0.00167298	0.0247516
APOBEC3G	0.591854	4.84959	9.87718	0.00167342	0.0247516
JUNB	0.40261	7.84571	9.8746	0.00167576	0.0247516
SNTA1	-0.925054	2.56887	9.87223	0.00167792	0.0247516
UTRN	-0.430462	5.21295	9.85043	0.00169792	0.0250128
GLIPR1	-0.391219	6.22647	9.83349	0.00171363	0.0252102
CASP7	0.785433	2.81341	9.80887	0.00173672	0.0255156
TSC22D1	0.524284	7.37963	9.74927	0.00179394	0.0263208
SLC24A6	-0.602147	4.44715	9.74173	0.00180131	0.0263934
ACSL5	0.438647	8.79208	9.71876	0.00182396	0.0266895
DGKA	0.810303	3.16506	9.67971	0.00186314	0.0272263
MPHOSPH6	0.497778	6.34545	9.66502	0.00187809	0.0274081
WLS	-0.488066	4.86584	9.64776	0.00189583	0.0275948
YY2	-0.938276	1.94892	9.64765	0.00189594	0.0275948
S100A4	-0.427361	8.85191	9.59298	0.00195323	0.0283908
FAM156B	0.586331	4.07528	9.58939	0.00195705	0.0284084
ACOT2	-0.431064	5.22967	9.5698	0.00197804	0.0286751
SSH2	-0.400751	6.61172	9.5633	0.00198506	0.0287386
MCM6	-0.483702	4.38495	9.56083	0.00198773	0.0287392
LNPEP	0.990427	2.15046	9.54093	0.0020094	0.029014
PIGQ	-0.497888	4.3784	9.50996	0.0020436	0.0294688
SGCG	-1.07441	2.22501	9.47695	0.00208069	0.0299642
SLC16A5	-1.02047	1.88467	9.47241	0.00208585	0.0299988
SLAMF7	0.604189	9.37906	9.46329	0.00209625	0.0301087
YIF1A	0.575921	4.29448	9.44364	0.00211883	0.0303931
SLC25A22	0.615295	3.76788	9.42642	0.00213882	0.0306395
OGFR	0.421473	5.0646	9.40759	0.00216089	0.0309152
OPN3	-0.414105	8.83998	9.3942	0.00217672	0.0311009
SLC9B2	0.665013	4.35943	9.38768	0.00218449	0.0311711
MAP3K11	0.385326	6.8417	9.37351	0.00220144	0.0313719
GPR85	0.818284	3.51508	9.36685	0.00220945	0.0314451
PHLDA3	-0.492452	4.51363	9.34628	0.00223439	0.0317585
PDCD1LG2	0.416671	6.05764	9.33586	0.00224713	0.0318981
TRIM21	0.459519	5.08764	9.32326	0.00226263	0.0320764
IFITM1	0.762621	5.09572	9.2969	0.00229541	0.032499
TOE1	0.804702	2.55184	9.28656	0.00230842	0.0326408
KDM2B	-0.518371	4.18734	9.27994	0.00231677	0.0327164
CCR1	0.383195	5.72013	9.27571	0.00232212	0.0327475
PWWP2B	-0.704447	2.8628	9.27347	0.00232497	0.0327475
TTYH3	-0.435514	6.63518	9.26709	0.00233308	0.0328194
ITGAM	0.494413	5.90573	9.25638	0.00234676	0.0329694
METTL1	0.454894	5.77559	9.25319	0.00235086	0.0329846
ARHGAP35	-0.401217	5.3292	9.24589	0.00236024	0.0330737
MYO1B	1.40915	1.07368	9.23551	0.00237367	0.0331777
UGP2	0.410188	7.00777	9.23528	0.00237396	0.0331777
ARNTL2	0.382727	5.62956	9.2331	0.00237679	0.0331777
NIPAL2	-0.708957	3.75964	9.22925	0.00238179	0.0332051
PRRG4	0.725488	3.4235	9.22249	0.0023906	0.0332794
GBP2	0.740742	8.96443	9.22049	0.00239322	0.0332794
TTC39B	0.411375	5.8707	9.21614	0.00239891	0.0333162
DAPK1	-0.423037	8.96166	9.19884	0.00242168	0.0335897
LOC100506190	-0.533716	3.89643	9.18858	0.00243529	0.0337356
NLN	-0.374523	6.13051	9.18197	0.00244411	0.0338149
NUDT19	-0.55403	3.73957	9.17559	0.00245264	0.0338863
CD80	0.382562	6.47227	9.17347	0.00245548	0.0338863
KIF3C	-1.45297	0.805912	9.16449	0.00246757	0.03401
C6orf48	-0.468644	5.04691	9.15513	0.00248022	0.0341378
UBAC1	-0.467076	4.84961	9.15301	0.00248309	0.0341378
DOCK1	-0.460856	4.71314	9.13821	0.00250326	0.0343718
TNIP1	0.455795	9.05931	9.11058	0.00254135	0.0348163
ARHGEF10L	-0.384778	6.31478	9.10842	0.00254436	0.0348163
FABP5	-0.415529	8.84445	9.10781	0.0025452	0.0348163
SLC25A25	0.514413	4.71929	9.07753	0.00258769	0.0353409
PPP1R18	0.410791	7.93196	9.07588	0.00259003	0.0353409
SFPQ	0.363564	6.81917	9.0679	0.00260136	0.0354513
ZFAND5	0.430248	8.90164	9.05788	0.00261565	0.0356015
INPP5K	-0.375583	6.2487	9.05069	0.00262595	0.0356973
IMPA2	-0.858687	2.47965	9.03752	0.00264494	0.0358698
APOBR	0.482318	4.56428	9.03733	0.00264522	0.0358698
NRIP3	0.493761	5.90358	9.01119	0.00268332	0.0363413
KIAA0513	-0.378121	6.99919	9.00605	0.00269087	0.0363985
PRADC1	-0.557721	3.67124	9.00274	0.00269575	0.0364194
KCNJ5	-1.14372	1.87113	8.9971	0.00270409	0.0364868
TAGAP	0.650078	5.09505	8.97967	0.00272999	0.0367909
KANK1	0.699632	3.0175	8.94648	0.00278005	0.0374192
HSPA6	0.431536	5.58459	8.92917	0.00280651	0.0377289
BAK1	0.434085	6.01317	8.91735	0.00282474	0.0379111
RNF141	-0.620488	3.37107	8.91589	0.00282701	0.0379111
CFB	0.428579	8.09166	8.90805	0.00283916	0.0380273
RAPGEF3	-1.08558	1.52186	8.90186	0.00284881	0.0381098
HTATIP2	-0.453782	5.01362	8.89809	0.00285469	0.0381392
OR6K3	-1.19347	1.7299	8.89509	0.00285939	0.0381392
ARPC1A	0.371617	5.98642	8.89317	0.0028624	0.0381392
ABHD12	-0.433462	7.57164	8.89152	0.00286498	0.0381392
HPSE	0.95079	1.81772	8.88672	0.00287252	0.03817
SSFA2	0.385424	6.03136	8.8856	0.00287429	0.03817
TRIM36	0.66659	3.66086	8.88319	0.00287809	0.038174
TMC8	-0.596244	3.46105	8.88015	0.00288288	0.0381912
ZFP36L1	-0.379754	6.17742	8.85454	0.00292361	0.0386838
ADAM8	1.23959	1.34362	8.84402	0.00294051	0.0387765
SGPP2	1.11272	1.43179	8.8439	0.0029407	0.0387765
GBP3	0.699117	6.10044	8.84243	0.00294307	0.0387765
MDM4	0.410817	5.51702	8.84134	0.00294483	0.0387765
ZNF267	0.395549	7.99586	8.82516	0.00297105	0.0390477
P2RY1	-0.38393	5.57949	8.82277	0.00297495	0.0390477
RHOG	-0.542655	3.87316	8.82203	0.00297615	0.0390477
TMEM176A	-0.526864	3.91198	8.80437	0.0030051	0.0393802
HES2	-1.04489	2.1997	8.78898	0.00303056	0.0396662
RPL22	-0.58037	5.27038	8.77735	0.00304994	0.0398603
CD69	1.04755	2.57538	8.7757	0.00305269	0.0398603
SNX8	0.437038	7.13243	8.76834	0.00306505	0.0399738
ATN1	0.380869	7.0329	8.76383	0.00307262	0.040017
TOP1	0.429358	7.08505	8.76201	0.00307569	0.040017
NR1D1	0.643688	3.12202	8.74941	0.00309702	0.0402465
MPP1	-0.414057	8.61002	8.73865	0.00311536	0.0404367
EVI2A	0.377766	6.96307	8.73095	0.00312853	0.0405594
MSC	0.530398	6.62332	8.72834	0.00313302	0.0405695
CAMP	-0.732758	2.67553	8.70575	0.00317208	0.0410266
FYTTD1	0.405349	5.173	8.69735	0.00318673	0.0411673
PPT2	-0.930639	2.06137	8.68793	0.00320325	0.0413317
CD300E	0.650398	4.30889	8.67945	0.00321818	0.0414753
MIPEP	-0.590558	3.70201	8.66248	0.00324829	0.0418141
ASH1L-AS1	0.717092	2.65118	8.62484	0.00331609	0.0425597
CCND3	0.381839	6.04389	8.62468	0.00331639	0.0425597
TNFRSF12A	0.395371	5.69941	8.62384	0.00331791	0.0425597
DERL1	0.400643	6.65503	8.59623	0.00336859	0.0431591
MFNG	-0.450511	5.29156	8.58273	0.00339366	0.0434293
PCNT	-0.474141	4.21292	8.57636	0.00340556	0.0435305
PLCD1	-0.614852	3.34304	8.56534	0.00342624	0.0437436
SEMA4A	-0.540516	5.43638	8.55937	0.00343748	0.0438359
FAM213B	-0.633953	3.73006	8.54534	0.00346407	0.0441235
DBP	-1.10698	1.62341	8.54097	0.0034724	0.0441381
AP3D1	0.376363	5.74326	8.5405	0.00347331	0.0441381
EIF2D	-0.702482	2.7645	8.52359	0.00350572	0.0444982
FAM102B	-0.491446	5.47498	8.52032	0.00351203	0.0445105
TREM1	0.432899	7.5365	8.51886	0.00351485	0.0445105
NARF	-0.475489	4.25447	8.50136	0.00354881	0.0448885
DTX3L	0.464976	6.88913	8.49658	0.00355814	0.0448943
AK4	0.425186	4.96559	8.49504	0.00356115	0.0448943
RNF130	-0.41714	8.87788	8.49481	0.00356161	0.0448943
GRN	-0.420337	10.0627	8.4826	0.0035856	0.0451446
SDSL	-0.509789	5.25695	8.4667	0.00361707	0.0454884
FPR3	-0.406079	8.85499	8.46114	0.00362813	0.0455751
VPS26B	-0.439069	4.66701	8.4562	0.003638	0.0456465
AARS	-0.364117	7.17344	8.45174	0.00364694	0.045706
EXOC4	-0.496182	4.17881	8.44403	0.00366244	0.0458478
KLHL17	1.26923	0.952937	8.43709	0.00367645	0.0459704
RNPEPL1	-0.37257	7.71004	8.42576	0.00369942	0.0462017
FRS3	-0.996547	1.74542	8.4238	0.00370342	0.0462017
RNF168	-0.515745	4.61155	8.41676	0.00371778	0.046328
KRT79	0.749057	2.38237	8.41385	0.00372373	0.0463492
PELI3	-0.490915	4.19969	8.40873	0.00373423	0.0463883
PGS1	0.460724	4.28543	8.40818	0.00373537	0.0463883
MTVR2	0.903614	1.90876	8.40333	0.00374534	0.0464592
HEXB	-0.403942	8.45072	8.39863	0.00375504	0.0465267
CASC4	-0.362027	5.67302	8.39224	0.00376826	0.0466375
KBTBD8	0.607296	3.91473	8.38779	0.00377749	0.0466988
RARRES3	1.23874	5.01049	8.37744	0.00379908	0.0469126
SLAMF8	0.461338	9.20724	8.37343	0.00380746	0.046963
PPFIBP1	0.607542	3.42714	8.34132	0.00387535	0.0477464
USP13	-0.394331	5.19727	8.31588	0.00393	0.0483651
NXF1	0.570596	6.53939	8.31008	0.00394257	0.0484652
HLA-E	0.45909	10.4905	8.30767	0.0039478	0.0484749
ALDH3B1	-0.407242	5.57735	8.28996	0.00398648	0.0488948
C10orf57	-0.59736	4.08787	8.26889	0.00403302	0.0493478
PLCL1	-0.725745	2.98859	8.26745	0.00403622	0.0493478
EPB41	-0.461067	4.95682	8.26711	0.00403697	0.0493478
ADCY3	-0.360972	7.02282	8.26052	0.00405166	0.0494719
NCK1	-0.392221	5.70479	8.25084	0.00407331	0.0496808
ATP2B1	0.365992	6.79727	8.24619	0.00408377	0.0497527
CXCL11	2.55818	3.63654	8.23846	0.00410119	0.0498686
AGPAT9	0.383171	6.50755	8.23792	0.00410242	0.0498686
ZC3H3	0.525428	3.69753	8.23304	0.00411345	0.0499471

## Sheet: 24h_CtrlvsMtb_MDM
	logFC	logCPM	LR	PValue	FDR
IDO1	11.8787	8.95681	474.289	3.73681e-105	4.23829e-101
CXCL9	10.2989	8.97648	419.63	2.9372e-93	1.66569e-89
ANKRD22	10.9463	6.26469	377.809	3.73202e-84	1.41095e-80
TNFAIP6	7.24888	9.01536	343.955	8.78294e-77	2.4904e-73
UBD	9.58304	7.63769	332.195	3.19633e-74	7.25055e-71
CCL8	7.93788	8.43432	328.103	2.48811e-73	4.70335e-70
MT1H	7.47225	7.24021	309.177	3.29961e-69	5.34631e-66
HAPLN3	9.62297	4.99884	297.488	1.16187e-66	1.64724e-63
CCL15	9.22898	5.13304	286.782	2.49929e-64	3.14966e-61
LYVE1	-7.15947	5.09654	261.043	1.01646e-58	1.15286e-55
CXCL10	7.31157	8.35555	247.867	7.57556e-56	7.81109e-53
MT1G	6.14342	5.53832	236.936	1.83185e-53	1.73141e-50
GCH1	5.62027	6.85321	236.672	2.09126e-53	1.82455e-50
CXCL11	8.17405	4.42751	224.115	1.14512e-50	9.27713e-48
GBP4	6.06898	7.6962	219.66	1.07304e-49	8.11364e-47
ENPP2	6.12602	6.67837	216.374	5.58848e-49	3.96153e-46
MT1M	7.24024	4.26763	212.393	4.12816e-48	2.75421e-45
IL8	6.75182	8.8959	209.176	2.07807e-47	1.30941e-44
HSD11B1	5.94737	5.83783	203.147	4.29673e-46	2.56492e-43
C1S	8.2186	3.94037	202.657	5.49677e-46	3.11722e-43
INHBA	6.69567	4.28425	201.206	1.13934e-45	6.1535e-43
CCL20	7.30131	3.90813	196.432	1.25464e-44	6.46825e-42
GBP5	6.10131	10.2896	188.323	7.38504e-43	3.64179e-40
IL15RA	4.54189	5.89975	182.026	1.74991e-41	8.12617e-39
TNIP3	10.3217	3.39146	181.98	1.79117e-41	8.12617e-39
NCF1B	4.64424	5.48908	181.339	2.4718e-41	1.0441e-38
CD38	5.28696	7.51546	181.328	2.48552e-41	1.0441e-38
IFNG	7.76984	3.65449	177.402	1.78929e-40	7.24792e-38
SEPP1	-5.11928	8.67128	173.725	1.13662e-39	4.44536e-37
RSAD2	4.33397	6.34816	173.365	1.36242e-39	5.15087e-37
TNF	4.3244	5.56432	172.714	1.88954e-39	6.91327e-37
IRF1	4.52625	8.03374	171.904	2.83943e-39	1.0064e-36
GBP1	5.65098	10.4998	169.786	8.24146e-39	2.83256e-36
F13A1	-7.47091	4.02144	168.576	1.51426e-38	5.05139e-36
PTGS2	4.63888	5.92186	167.02	3.3114e-38	1.07308e-35
CCL5	5.09653	7.3442	166.538	4.22124e-38	1.32993e-35
CXCL3	5.41189	4.51508	165.837	6.00352e-38	1.84032e-35
NCF1C	4.90388	4.69671	163.797	1.6752e-37	5.00004e-35
EBI3	4.69337	4.58278	162.267	3.61664e-37	1.05179e-34
GBP1P1	6.9774	3.67997	158.646	2.23635e-36	6.34116e-34
CLEC6A	5.56143	3.90044	158.302	2.6582e-36	7.35348e-34
AIM2	6.19626	3.41909	157.442	4.0971e-36	1.10641e-33
APOL3	5.19153	8.48338	156.24	7.50247e-36	1.97891e-33
CCL18	4.48428	5.19405	155.526	1.07481e-35	2.77056e-33
IL32	5.65351	7.83939	152.784	4.27081e-35	1.07643e-32
CLEC4E	4.16556	6.81189	151.781	7.07523e-35	1.7445e-32
CXCL1	5.82045	5.43175	149.942	1.78498e-34	4.3075e-32
FAM26F	5.31493	5.43244	145.077	2.066e-33	4.8818e-31
SOD2	4.2716	12.6725	144.458	2.82117e-33	6.53015e-31
CCL4	4.06806	8.05692	143.622	4.29767e-33	9.74883e-31
IL31RA	9.92695	2.66553	138.943	4.53388e-32	1.0083e-29
JAK3	4.32174	4.86652	137.298	1.03806e-31	2.26417e-29
SLC2A6	4.42067	6.33665	134.368	4.53986e-31	9.71529e-29
RARRES3	4.83514	5.92313	132.441	1.19845e-30	2.51719e-28
CD274	4.01809	7.7856	130.689	2.89607e-30	5.97222e-28
CFB	4.58467	6.59362	129.778	4.58362e-30	9.28348e-28
ASB2	-3.86554	4.53137	126.243	2.7209e-29	5.41411e-27
MCOLN2	4.33943	4.82803	125.609	3.74399e-29	7.32143e-27
CABLES1	-5.96217	3.00732	125.226	4.54106e-29	8.72962e-27
SECTM1	3.77713	4.74219	124.253	7.41746e-29	1.40215e-26
IFI44L	4.16268	3.9225	123.744	9.58576e-29	1.78232e-26
LIMK2	3.69832	5.71396	121.874	2.45937e-28	4.49906e-26
MT1X	3.40121	6.20704	120.916	3.98559e-28	7.17534e-26
EDN1	3.96866	4.54399	119.195	9.49189e-28	1.68214e-25
STAT1	3.72495	10.4344	119.043	1.02498e-27	1.78852e-25
SEMA4D	3.44353	5.20964	117.842	1.87793e-27	3.2272e-25
IL27	5.71384	2.80527	115.729	5.44919e-27	9.22458e-25
FPR2	5.10065	3.42929	114.351	1.09192e-26	1.82126e-24
CYP27B1	3.72486	6.41907	113.855	1.40165e-26	2.30399e-24
COLEC12	-3.61074	5.79541	113.186	1.96441e-26	3.1829e-24
IFIT3	4.09402	6.5767	112.659	2.56247e-26	4.09346e-24
RNASE1	-3.34944	5.99064	111.224	5.2854e-26	8.32598e-24
C1RL	3.9312	4.45267	111.145	5.49955e-26	8.54464e-24
ADORA2A	5.53423	2.50398	108.94	1.67271e-25	2.56376e-23
SGPP2	4.57071	3.59098	108.636	1.95009e-25	2.94906e-23
ETV7	6.83425	2.32704	108.197	2.43381e-25	3.63214e-23
MT1F	3.08962	6.19958	107.027	4.3918e-25	6.46906e-23
ADORA3	-4.8677	2.82898	105.706	8.55288e-25	1.24368e-22
IL2RA	9.17086	1.98016	105.318	1.04048e-24	1.47937e-22
APOL4	7.6671	2.9081	105.312	1.04346e-24	1.47937e-22
SLC40A1	-6.1527	2.92919	102.427	4.47557e-24	6.2669e-22
NAMPT	3.24164	8.66886	102.169	5.09844e-24	7.05201e-22
KIAA1199	5.49292	2.4498	101.714	6.41317e-24	8.76363e-22
LINC00113	6.80617	2.19726	99.6653	1.80454e-23	2.43656e-21
PDE4B	3.24028	5.53058	99.0323	2.48416e-23	3.31474e-21
GPR34	-3.64277	6.66955	95.4136	1.54492e-22	2.0375e-20
CD180	-3.91654	4.55219	95.2407	1.68585e-22	2.19781e-20
ADRA2B	-3.24731	4.33379	92.9558	5.34743e-22	6.89211e-20
ARNT2	4.95093	2.36434	91.6549	1.03192e-21	1.31506e-19
RNF19B	3.17097	7.06169	90.5674	1.78785e-21	2.25308e-19
VAMP5	3.53698	5.80771	90.38	1.96546e-21	2.4497e-19
ADAMTS15	-3.65956	3.89306	90.2802	2.06712e-21	2.5484e-19
CMPK2	3.00903	4.66109	90.032	2.34342e-21	2.85797e-19
PSTPIP2	3.54818	7.39334	90.0007	2.38077e-21	2.87262e-19
CXCL5	6.8721	6.72377	88.2726	5.70279e-21	6.80853e-19
ZC3H12A	3.29912	6.06171	88.0871	6.26346e-21	7.40002e-19
CCL23	3.66695	3.85838	87.5382	8.26697e-21	9.66638e-19
GBP2	2.93946	9.18838	87.5104	8.38386e-21	9.70303e-19
MS4A6A	-2.84166	4.94895	86.727	1.24584e-20	1.42431e-18
TNFRSF11A	-3.16694	4.24119	86.7113	1.25578e-20	1.42431e-18
TNFAIP2	2.82519	7.0483	85.8949	1.89757e-20	2.13092e-18
USP30-AS1	4.27718	3.31375	85.6283	2.1715e-20	2.41462e-18
STAB1	-3.19701	6.14626	85.3285	2.52693e-20	2.78257e-18
IFIT2	2.82677	5.45279	85.255	2.62264e-20	2.86019e-18
PSME2	2.85915	7.28148	84.6514	3.55896e-20	3.84435e-18
SLC39A8	2.81863	9.71164	84.5005	3.84118e-20	4.11006e-18
CD40	3.12319	7.31385	83.642	5.92996e-20	6.28576e-18
CCL19	6.04947	2.17421	83.3175	6.98798e-20	7.33868e-18
SAMD9L	2.89241	5.04316	82.5731	1.01835e-19	1.05965e-17
ISG20	5.25856	2.14453	81.844	1.47266e-19	1.51845e-17
MX1	2.7647	7.64562	81.4203	1.82476e-19	1.86454e-17
CLEC4D	6.21807	1.6837	81.3728	1.86916e-19	1.89285e-17
NEURL3	4.23145	3.07309	81.0321	2.22086e-19	2.22912e-17
CACNA2D3	-5.76972	1.91951	79.7067	4.34322e-19	4.32112e-17
S100A8	3.75544	4.86811	79.0842	5.95177e-19	5.87e-17
MSC	3.13258	6.08626	78.7286	7.1258e-19	6.96731e-17
RGS18	-3.93226	2.68049	78.3181	8.77156e-19	8.50317e-17
ZNF704	-5.3273	2.60291	77.5304	1.30693e-18	1.2562e-16
DEPTOR	-4.45188	2.7988	77.2989	1.46947e-18	1.40056e-16
GP1BA	2.97763	4.47591	77.1703	1.56834e-18	1.48234e-16
SPIC	-3.95395	2.56255	77.0986	1.62631e-18	1.52443e-16
IL1B	7.20897	8.66195	76.0098	2.82258e-18	2.62407e-16
HCAR3	4.82003	2.08323	75.6394	3.40502e-18	3.13982e-16
CD163L1	-3.42601	3.17787	75.3368	3.96886e-18	3.63023e-16
TAP1	3.11384	9.01921	75.3047	4.03391e-18	3.66021e-16
C1R	4.67966	2.05387	73.8571	8.39804e-18	7.55957e-16
ICAM1	2.67791	7.68747	73.7664	8.79323e-18	7.85239e-16
ARL4C	-3.60921	2.99757	73.751	8.86181e-18	7.85239e-16
RNF144B	2.63329	4.57877	73.2092	1.1661e-17	1.02527e-15
PTGES	6.52382	1.36277	72.7984	1.43591e-17	1.25278e-15
PPA1	2.52816	6.27013	72.302	1.84664e-17	1.59882e-15
RASL11B	-2.47806	5.10173	71.8179	2.35996e-17	2.02778e-15
CXCL2	2.84986	3.90475	71.6269	2.59982e-17	2.21708e-15
APOL1	3.05078	6.22941	70.9858	3.59802e-17	3.04543e-15
TNFSF10	4.03209	4.49405	70.6994	4.16018e-17	3.49517e-15
CRISPLD2	3.6851	2.69009	70.3545	4.95505e-17	4.13236e-15
WARS	2.90689	11.4546	70.3292	5.01881e-17	4.15499e-15
IFI35	2.49018	6.98251	69.9172	6.18462e-17	5.08304e-15
ITGB8	2.77659	3.82882	69.2063	8.8686e-17	7.23652e-15
IL7R	3.90751	5.49082	68.484	1.27909e-16	1.03625e-14
APOL6	2.37988	6.09377	68.1877	1.48649e-16	1.19573e-14
MYO1G	5.18881	1.87232	67.6556	1.94703e-16	1.55516e-14
PSMB9	2.49236	7.3952	67.5507	2.05339e-16	1.62864e-14
WNT5A	4.43637	2.11914	67.4912	2.1163e-16	1.66688e-14
IFIT5	2.47903	4.53859	66.7867	3.02533e-16	2.36644e-14
SLAMF1	4.98432	1.96887	66.3871	3.70517e-16	2.87836e-14
AMICA1	-2.82028	3.57376	66.3525	3.77082e-16	2.90943e-14
FABP4	-2.73891	7.5222	65.2789	6.50143e-16	4.98238e-14
FCGR1C	3.13765	4.11539	64.9095	7.84164e-16	5.96912e-14
C3	3.17131	3.20858	64.0327	1.2237e-15	9.25277e-14
CSF2RB	2.73892	7.57777	63.9602	1.26959e-15	9.53495e-14
CD101	-4.94201	1.55366	63.9474	1.27783e-15	9.53495e-14
TAP2	2.47757	7.2817	63.4955	1.60737e-15	1.19156e-13
GPR82	-3.84819	4.46917	63.3677	1.71511e-15	1.26317e-13
IL6	6.21909	1.22924	62.8493	2.23148e-15	1.63287e-13
NCF1	3.74149	7.63891	62.8092	2.27727e-15	1.65569e-13
RNASE6	-2.40591	7.44758	62.7734	2.31907e-15	1.67534e-13
LAMP3	3.92749	2.43294	62.6288	2.49576e-15	1.79158e-13
GBP3	3.01009	5.7808	61.9251	3.56779e-15	2.54502e-13
EMP2	-3.54629	2.59681	61.4636	4.51007e-15	3.19708e-13
LOC728431	2.97803	3.41632	61.3173	4.85805e-15	3.42236e-13
LTC4S	-4.73923	1.95929	60.8615	6.12333e-15	4.28709e-13
IDO2	8.09261	0.925104	60.5674	7.11028e-15	4.94753e-13
CD300LB	-2.62421	7.75087	60.3284	8.02789e-15	5.55197e-13
GPD1	-3.33496	3.12327	60.0887	9.06796e-15	6.23326e-13
LRRK2	2.65456	6.82137	59.8698	1.01347e-14	6.92454e-13
TNFAIP3	2.58919	6.66615	59.7023	1.1035e-14	7.49454e-13
FBXO6	2.72137	4.25775	59.048	1.53873e-14	1.03883e-12
SERPINA1	4.2476	2.32514	58.2078	2.35838e-14	1.58277e-12
TYMP	2.31166	9.62367	58.0067	2.61223e-14	1.74282e-12
CYSLTR1	-3.88044	3.27379	57.6418	3.14472e-14	2.08581e-12
RASGRP1	2.52021	4.04004	57.1181	4.10419e-14	2.70638e-12
SLAMF7	2.72928	11.0012	56.9366	4.5009e-14	2.95082e-12
CD300E	4.21416	2.2121	56.568	5.42874e-14	3.53867e-12
PML	2.25271	5.89322	55.2231	1.07596e-13	6.97348e-12
FPR1	3.47272	4.14859	55.0222	1.19177e-13	7.68014e-12
CCR7	4.47472	1.56562	54.989	1.21207e-13	7.76681e-12
LOC440896	5.42914	1.16916	54.7533	1.36649e-13	8.70714e-12
CD80	2.7273	5.55869	54.5382	1.52454e-13	9.65995e-12
LILRB5	-2.81293	5.30556	54.3509	1.67705e-13	1.05223e-11
TNFSF13B	2.19162	6.4526	54.3484	1.67918e-13	1.05223e-11
PNPLA3	-2.37681	4.04761	54.2899	1.72985e-13	1.07802e-11
FCAMR	4.32209	1.75371	53.8012	2.2184e-13	1.37493e-11
SLED1	2.53421	3.96705	53.7053	2.3293e-13	1.43581e-11
STX11	2.57291	6.83379	53.6639	2.37896e-13	1.45849e-11
MAP1LC3A	2.74226	4.94745	53.1385	3.10833e-13	1.89541e-11
C7orf29	2.38468	3.78901	52.979	3.37127e-13	2.04476e-11
HLA-DOA	2.31895	4.71028	52.882	3.54204e-13	2.13691e-11
OAS2	2.19559	5.92431	52.4087	4.50714e-13	2.70476e-11
SCARF1	2.14087	4.95381	52.3395	4.669e-13	2.78715e-11
JAG1	2.12324	5.88211	52.1332	5.18594e-13	3.07953e-11
TMEM150B	2.12811	5.77547	51.74	6.33589e-13	3.7428e-11
ACSL1	2.22475	9.86993	51.6508	6.63026e-13	3.89639e-11
STOM	2.17943	9.26705	51.5609	6.94099e-13	4.05797e-11
MT2A	3.08707	10.5083	51.1572	8.52588e-13	4.959e-11
C21orf7	2.39651	3.55567	50.9197	9.6224e-13	5.56823e-11
SLC7A11	2.68613	3.91767	50.767	1.0401e-12	5.98825e-11
RTP4	2.25961	4.23131	50.3501	1.28625e-12	7.36798e-11
MYH11	4.06973	1.65823	50.1653	1.41325e-12	8.05479e-11
SOCS3	3.57184	2.71448	50.087	1.47078e-12	8.34079e-11
CHI3L2	4.02481	1.45044	49.9811	1.55235e-12	8.7596e-11
LAP3	2.44474	9.26094	49.8739	1.63947e-12	9.20538e-11
TLR8	2.15691	6.66426	49.3723	2.11717e-12	1.1829e-10
HTR2B	-4.07427	1.4766	49.0579	2.48516e-12	1.3817e-10
INSIG2	2.07252	4.82557	48.8732	2.73051e-12	1.5107e-10
PDK4	-4.08492	6.98754	48.5838	3.16465e-12	1.7424e-10
PRPF3	3.08816	2.33607	48.4397	3.40596e-12	1.8662e-10
ELOVL7	2.8584	4.13814	48.1487	3.95081e-12	2.15433e-10
TNIP1	2.16466	8.23253	48.0043	4.25285e-12	2.30793e-10
SBNO2	1.95209	5.55147	47.9251	4.42823e-12	2.39167e-10
PLSCR1	2.01466	6.62688	47.8382	4.62883e-12	2.48816e-10
AKAP6	-3.12138	2.95506	47.5359	5.40049e-12	2.88926e-10
NDP	4.0464	1.20138	47.4343	5.68773e-12	3.02865e-10
HPGDS	-2.04954	6.21991	46.7123	8.22107e-12	4.35717e-10
SMAD3	-2.73088	2.97893	46.6413	8.5244e-12	4.49692e-10
TNFRSF21	-2.65299	4.31836	46.454	9.3793e-12	4.925e-10
GATM	-2.22803	5.65404	46.3226	1.003e-11	5.24242e-10
BATF	2.503	4.40185	46.2218	1.05594e-11	5.49381e-10
CP	2.08425	5.89086	46.0755	1.13785e-11	5.89291e-10
DPEP2	-2.55729	5.63759	46.0512	1.15203e-11	5.93926e-10
IFIH1	2.17204	5.55323	46.0233	1.16853e-11	5.99703e-10
LGI2	-3.49495	3.10071	45.8702	1.26352e-11	6.45533e-10
MN1	4.46075	1.23264	45.8529	1.27471e-11	6.48331e-10
LAD1	5.08487	0.744943	45.7153	1.36753e-11	6.92435e-10
PLEKHG3	3.19959	3.74476	45.5977	1.45211e-11	7.31992e-10
PDCD1LG2	2.26614	6.38325	45.5418	1.49415e-11	7.49849e-10
HCAR2	4.14195	1.508	44.8748	2.10046e-11	1.049e-09
NLRC5	2.12827	6.60567	44.8671	2.10873e-11	1.049e-09
CCL3L3	3.02008	3.7443	44.5888	2.43077e-11	1.20392e-09
CCL3	2.87544	8.33564	44.4538	2.60431e-11	1.28426e-09
SHMT1	-2.26847	3.97558	44.3473	2.74996e-11	1.35022e-09
CD69	4.00855	1.21212	44.2359	2.91091e-11	1.42308e-09
GRAMD1A	2.20779	6.80623	43.9747	3.32643e-11	1.61924e-09
EPSTI1	2.41767	6.24582	43.6708	3.88521e-11	1.88317e-09
ADAMTS10	-4.12534	1.51897	43.5656	4.09992e-11	1.97468e-09
CCL7	2.8086	6.8082	43.5557	4.12059e-11	1.97468e-09
IL23A	4.18672	1.11166	43.553	4.12625e-11	1.97468e-09
NFKBIA	1.94609	7.61909	43.403	4.45511e-11	2.1231e-09
RRM2	-2.07001	4.30776	43.3803	4.50714e-11	2.13891e-09
EMR1	3.95105	5.15294	43.3473	4.58357e-11	2.16612e-09
TMEM132A	3.82055	1.43209	43.3134	4.66386e-11	2.19492e-09
C5orf4	-5.60623	0.592512	42.9003	5.76021e-11	2.69968e-09
FBLN5	-2.2529	3.90506	42.8883	5.79548e-11	2.70504e-09
HS3ST3B1	3.58065	1.22872	42.7885	6.09902e-11	2.83384e-09
RND3	1.89335	5.40003	42.7813	6.12141e-11	2.83384e-09
UBE2L6	1.87327	6.51828	42.7655	6.17095e-11	2.84516e-09
ANKH	-2.08139	4.52497	42.745	6.23621e-11	2.86361e-09
PSMA3	2.40701	4.13068	42.7118	6.34269e-11	2.90076e-09
LOC100289511	2.12848	4.03498	42.144	8.47947e-11	3.86241e-09
FAM124A	2.27909	3.41496	42.0792	8.76508e-11	3.97654e-09
KRT17	-3.86881	1.52135	41.9596	9.31804e-11	4.21056e-09
KCNJ2	2.22211	4.87032	41.8609	9.80046e-11	4.41098e-09
DNASE2B	-1.92375	6.79393	41.8205	1.00047e-10	4.47601e-09
KCNAB1	-3.80387	1.85797	41.8168	1.00239e-10	4.47601e-09
OAS3	2.09561	6.34321	40.9442	1.56639e-10	6.96706e-09
RAPGEF2	1.90726	4.8228	40.7783	1.70514e-10	7.55455e-09
PSMB10	1.83	6.84435	40.6696	1.80266e-10	7.95554e-09
PTGER4	1.89017	4.65781	40.3776	2.09328e-10	9.20233e-09
KYNU	1.86312	4.86312	40.1792	2.31701e-10	1.01465e-08
PARP14	2.08219	7.74093	40.0221	2.51106e-10	1.0954e-08
FCGR1A	2.09842	8.30041	39.9571	2.59605e-10	1.12814e-08
PDGFC	-1.8884	4.57353	39.9388	2.62042e-10	1.13438e-08
APOBEC3A	4.47721	0.663744	39.8601	2.72815e-10	1.17653e-08
FAM225A	2.12939	3.40791	39.6556	3.0293e-10	1.3006e-08
KCNF1	-2.3653	3.02023	39.6474	3.04216e-10	1.3006e-08
HLA-DQA1	2.0795	5.61674	39.6422	3.05025e-10	1.3006e-08
SLC46A1	-2.62335	2.89925	39.5306	3.22963e-10	1.37193e-08
MRGPRF	-2.03528	3.59065	39.3411	3.55871e-10	1.50608e-08
EMR3	-2.93463	2.00739	39.1185	3.9884e-10	1.67794e-08
GZMB	4.72431	3.17487	39.1156	3.9944e-10	1.67794e-08
SERPINB9	2.03319	5.91456	39.0672	4.09474e-10	1.71375e-08
SORL1	-2.5221	3.78894	38.8116	4.66737e-10	1.94622e-08
S100A12	4.2743	1.17654	38.6655	5.03019e-10	2.08983e-08
ASPHD2	2.61293	2.40833	38.6422	5.09076e-10	2.10728e-08
XYLT1	-2.51448	3.25896	38.6086	5.17905e-10	2.13603e-08
EEPD1	-1.9186	4.67952	38.5331	5.3834e-10	2.21226e-08
SSTR2	2.71739	4.18689	38.3635	5.87206e-10	2.40436e-08
CIITA	2.85492	6.47388	38.272	6.15402e-10	2.51075e-08
CD9	-1.88758	9.67954	38.1557	6.5317e-10	2.65529e-08
IL4I1	2.54872	6.9823	38.1321	6.61138e-10	2.67808e-08
GPR84	2.73323	6.16463	37.6964	8.26561e-10	3.33625e-08
DRAM1	1.95228	8.19843	37.6401	8.50781e-10	3.42183e-08
RGS2	-1.91374	4.56054	37.6221	8.58639e-10	3.44123e-08
A4GALT	2.81176	1.88258	37.5954	8.70515e-10	3.47654e-08
CRIM1	2.03819	6.4498	37.4824	9.22407e-10	3.67086e-08
CR1L	4.00723	1.19036	37.4747	9.26057e-10	3.67249e-08
SERPING1	2.37235	7.00237	37.3227	1.00114e-09	3.95642e-08
CAMP	-2.55192	2.59415	36.9055	1.23994e-09	4.88314e-08
CBX6	1.85169	4.50126	36.8608	1.26873e-09	4.97922e-08
PLEKHM3	1.73256	5.49549	36.6587	1.40728e-09	5.50392e-08
CYGB	-1.87677	4.45143	36.5935	1.45515e-09	5.67157e-08
TLR2	1.79182	6.63352	36.5639	1.47742e-09	5.73867e-08
VPS9D1	1.98122	3.36321	36.4571	1.56067e-09	6.04135e-08
MGC12916	2.7906	3.62811	36.2046	1.77652e-09	6.85351e-08
IRF7	2.013	4.85634	36.1765	1.8023e-09	6.92938e-08
ISM1	-3.34866	2.09383	36.1432	1.83341e-09	7.00621e-08
MSI2	-2.32452	2.6836	36.1354	1.84071e-09	7.00621e-08
FAM190A	-2.70531	1.72548	36.1353	1.84081e-09	7.00621e-08
SCN1B	2.46275	2.89519	35.9703	2.0035e-09	7.5999e-08
CCL2	2.71862	9.2431	35.8849	2.09329e-09	7.91402e-08
DEF6	-1.76434	5.39723	35.7804	2.20864e-09	8.32239e-08
IL15	2.32709	2.44539	35.5395	2.49934e-09	9.36137e-08
SRGAP3	-2.97511	1.86637	35.5383	2.50088e-09	9.36137e-08
LOC100499227	-2.59887	2.28013	35.473	2.58608e-09	9.64848e-08
FFAR2	3.91796	1.06838	35.3444	2.7626e-09	1.02732e-07
LTA	4.9888	0.645147	35.3186	2.7995e-09	1.03764e-07
SLC25A28	2.01825	4.52883	34.992	3.31071e-09	1.22313e-07
SH3PXD2B	2.18306	5.17001	34.9286	3.42028e-09	1.25951e-07
P2RX7	1.76722	8.37812	34.672	3.90204e-09	1.43226e-07
TIFA	2.6243	6.83261	34.5219	4.21489e-09	1.54211e-07
ARNTL2	1.69163	4.73622	34.515	4.22989e-09	1.54262e-07
STAT2	1.8525	7.36181	34.4803	4.30593e-09	1.56531e-07
APOBEC3G	1.63711	5.46841	34.2684	4.80105e-09	1.73973e-07
PDPN	1.92547	5.4322	34.0753	5.30213e-09	1.91518e-07
IER3	1.81799	6.72963	33.9468	5.66389e-09	2.03936e-07
GPR126	-2.39954	2.81384	33.9091	5.77485e-09	2.07273e-07
PRKAR2B	1.96493	3.69124	33.858	5.9285e-09	2.12117e-07
LNPEP	3.69817	0.83267	33.7342	6.31789e-09	2.25338e-07
SNX10	1.99242	7.91788	33.7009	6.4272e-09	2.28518e-07
DDX60	1.73141	5.42625	33.6301	6.66516e-09	2.36238e-07
GPR183	-2.22533	6.8634	33.5725	6.86552e-09	2.42582e-07
GADD45G	2.13862	3.85971	33.518	7.06071e-09	2.48704e-07
IL1A	3.60066	1.15879	33.4459	7.32749e-09	2.57301e-07
RASGRP4	-2.69295	1.84378	33.4024	7.49301e-09	2.62302e-07
NFE2L3	1.76865	4.65081	33.3491	7.70133e-09	2.68765e-07
ALOX5AP	-1.65572	6.02063	33.2937	7.92382e-09	2.75681e-07
GLUL	2.1356	8.55248	33.0282	9.08314e-09	3.15049e-07
IFNA1	-3.71338	1.37794	32.943	9.48993e-09	3.28155e-07
MCL1	1.74711	7.71301	32.8057	1.01843e-08	3.51097e-07
CD1C	-3.81041	1.20124	32.776	1.03413e-08	3.55428e-07
RHBDF1	-2.25728	4.45498	32.5215	1.17883e-08	4.03935e-07
SPOCD1	-1.74163	6.32658	32.4596	1.21693e-08	4.15736e-07
SPATC1	4.21607	1.0464	32.4412	1.22857e-08	4.1845e-07
RAB38	-1.94192	4.10453	32.2949	1.3246e-08	4.49809e-07
PDSS1	2.11151	4.46576	32.191	1.39737e-08	4.73105e-07
MT1E	1.68025	7.59371	32.1838	1.40252e-08	4.73434e-07
IFITM3	1.80128	5.36545	32.001	1.54091e-08	5.17756e-07
JUP	-1.91391	3.81057	31.9985	1.54295e-08	5.17756e-07
HNRNPF	1.6164	5.19357	31.8249	1.68719e-08	5.64488e-07
BATF3	2.79883	1.77454	31.7062	1.79348e-08	5.98284e-07
PAQR5	-1.6274	5.29425	31.6861	1.81216e-08	6.02741e-07
C14orf159	2.19659	2.69805	31.4006	2.09912e-08	6.96146e-07
TYMS	-1.76871	3.59499	31.3149	2.19386e-08	7.25446e-07
ABCC5	-1.62401	4.63309	31.2354	2.28558e-08	7.53579e-07
DHX58	1.75624	4.2319	31.2175	2.30673e-08	7.55913e-07
TNFRSF4	2.49611	2.20082	31.2139	2.31103e-08	7.55913e-07
NFKBIZ	1.84686	6.40294	31.2126	2.31266e-08	7.55913e-07
GPR141	1.68982	5.43038	30.9755	2.61311e-08	8.51664e-07
RNF125	-1.85562	4.09495	30.8462	2.79315e-08	9.07733e-07
COL23A1	-2.8184	1.54506	30.8265	2.82164e-08	9.14374e-07
G0S2	3.25184	8.28269	30.8165	2.8362e-08	9.16471e-07
C15orf48	1.91131	7.4471	30.71	2.99618e-08	9.65417e-07
PSMB8	1.62236	6.23664	30.6315	3.11988e-08	1.00243e-06
SEMA4A	1.93389	6.44678	30.5425	3.26624e-08	1.04649e-06
CD93	-3.79857	2.98947	30.3385	3.6286e-08	1.15931e-06
NKG7	2.11124	2.88464	30.2625	3.77345e-08	1.2022e-06
LINC00623	1.99121	2.98166	30.2548	3.78848e-08	1.20361e-06
APPL2	-1.64372	4.99327	30.2431	3.81145e-08	1.20753e-06
C4B	3.82126	0.799563	30.1151	4.07151e-08	1.28633e-06
LINC00341	-1.79851	4.36062	30.1033	4.09637e-08	1.29058e-06
SPTBN2	-2.58193	1.60478	30.0513	4.20774e-08	1.322e-06
B9D1	-2.26496	2.76805	29.8739	4.61082e-08	1.44464e-06
GIMAP6	1.56076	5.00484	29.835	4.70416e-08	1.46982e-06
MMD	-1.73439	6.3791	29.7219	4.9869e-08	1.55389e-06
SIK1	2.11078	2.64672	29.6217	5.25141e-08	1.63182e-06
APOO	1.93484	5.33925	29.2837	6.25207e-08	1.93746e-06
SEMA4B	1.77734	4.3666	29.2077	6.50212e-08	2.00946e-06
KARS	1.61635	5.56875	29.1544	6.68347e-08	2.05989e-06
CEP68	-2.14622	2.40662	29.1412	6.7289e-08	2.06827e-06
MUCL1	4.31486	0.765592	29.0673	6.99082e-08	2.14297e-06
APBA1	-1.95179	2.8062	28.917	7.55451e-08	2.30952e-06
TSPAN13	-1.65243	5.40896	28.8772	7.71147e-08	2.35117e-06
IL12RB1	2.6517	1.2537	28.7441	8.26013e-08	2.5117e-06
ADRB2	-2.94879	1.31363	28.6074	8.86421e-08	2.68818e-06
GIMAP8	1.83186	5.50732	28.4697	9.51776e-08	2.87868e-06
CAMK2B	-2.47034	2.17601	28.4444	9.64278e-08	2.90873e-06
KREMEN1	2.73098	1.5638	28.4089	9.82115e-08	2.95468e-06
CRABP2	-1.58216	7.45792	28.2336	1.07524e-07	3.2263e-06
SIGLEC10	1.85595	3.39183	28.1912	1.09906e-07	3.28629e-06
GVINP1	1.9298	5.43714	28.1877	1.10103e-07	3.28629e-06
ABLIM1	-2.29843	1.81534	28.1452	1.12549e-07	3.35047e-06
C5orf15	1.53488	7.25059	28.1212	1.13953e-07	3.38339e-06
KRT79	-2.92677	1.531	28.0119	1.20572e-07	3.56371e-06
PCNX	1.50214	5.92882	28.0106	1.20655e-07	3.56371e-06
HPGD	-1.56976	5.76397	27.9899	1.21951e-07	3.58602e-06
NFIA	-2.40101	2.80099	27.9884	1.22042e-07	3.58602e-06
C7orf41	-1.89322	3.42178	27.9751	1.22886e-07	3.60147e-06
XRN1	1.64976	5.4426	27.9026	1.27581e-07	3.72943e-06
ZNFX1	1.67318	6.85475	27.4523	1.6102e-07	4.69483e-06
SDE2	1.57204	5.48328	27.4464	1.61506e-07	4.69692e-06
MUC1	3.22325	0.722222	27.4078	1.64768e-07	4.77954e-06
SRI	1.64192	5.96405	27.3787	1.67267e-07	4.83966e-06
TMEM229B	2.37112	2.19383	27.3637	1.68563e-07	4.86474e-06
SLC6A12	1.75599	3.29054	27.2934	1.74805e-07	5.03208e-06
CD1A	-2.01736	2.89939	27.2652	1.77374e-07	5.0931e-06
PTGFRN	-2.19154	2.67615	27.1389	1.89345e-07	5.42311e-06
ABAT	-1.85352	3.60636	27.0528	1.97976e-07	5.65604e-06
MXD4	-1.48223	6.2447	27.0175	2.0162e-07	5.74568e-06
DKK2	2.07433	2.18725	26.9974	2.03729e-07	5.79121e-06
SERINC2	-1.51046	6.1594	26.992	2.04304e-07	5.79303e-06
CXorf57	-3.25855	0.577198	26.8821	2.16251e-07	6.11651e-06
JAK2	1.73971	6.15113	26.8249	2.22754e-07	6.28476e-06
SSPN	2.24576	2.1531	26.762	2.30115e-07	6.47633e-06
PARP9	1.4811	5.6901	26.7345	2.33414e-07	6.55292e-06
GPER	-1.9596	3.37024	26.7123	2.3611e-07	6.61225e-06
DENND5A	1.62629	6.79275	26.6957	2.38149e-07	6.65291e-06
MMP14	1.53233	9.53534	26.4948	2.64253e-07	7.36402e-06
SLC43A1	-1.78003	3.19973	26.3795	2.80507e-07	7.79783e-06
FCGBP	-2.55464	1.26025	25.9667	3.47364e-07	9.62694e-06
RELB	1.42108	5.9884	25.9631	3.48003e-07	9.62694e-06
CH25H	2.62215	1.31789	25.9158	3.5664e-07	9.84187e-06
ITGA3	-1.55831	8.07131	25.8531	3.68422e-07	1.01423e-05
PTPN2	1.56436	5.79012	25.8131	3.76125e-07	1.03293e-05
MTHFD2	1.60448	9.06211	25.8043	3.77843e-07	1.03514e-05
ZCCHC24	-2.05265	3.14609	25.7613	3.86356e-07	1.05591e-05
ZSWIM4	2.20663	3.51166	25.7468	3.89268e-07	1.06132e-05
SLC30A4	-3.66038	0.419181	25.7255	3.93601e-07	1.07056e-05
FAIM3	-1.67216	6.86338	25.7207	3.94575e-07	1.07064e-05
METTL7A	-1.62115	5.25528	25.7023	3.98344e-07	1.07829e-05
ANTXR1	-2.96145	0.971893	25.6912	4.00654e-07	1.08196e-05
GLIPR1	-1.70135	7.69467	25.6502	4.09247e-07	1.10254e-05
EFR3B	-1.5415	4.66727	25.6301	4.13535e-07	1.11111e-05
HIST1H3B	-1.84294	4.92467	25.6261	4.1439e-07	1.11111e-05
S100Z	-1.98734	2.38582	25.5858	4.2314e-07	1.1319e-05
SLC2A3	1.58399	6.95657	25.4668	4.50058e-07	1.20107e-05
CBX7	-2.54674	1.37563	25.4491	4.54205e-07	1.20929e-05
CKB	1.63115	4.39635	25.4394	4.56493e-07	1.21254e-05
TOP2A	-2.32664	2.39086	25.4313	4.58423e-07	1.21482e-05
HBEGF	1.4355	6.50504	25.4002	4.65877e-07	1.2317e-05
MTSS1	-1.70713	5.56905	25.3938	4.67412e-07	1.23288e-05
RGS20	-1.6362	3.37035	25.379	4.7103e-07	1.23954e-05
PSME1	1.42651	6.60028	25.2551	5.02256e-07	1.31866e-05
TLE3	-1.39891	5.90904	25.2473	5.04301e-07	1.32097e-05
NINJ1	1.45629	7.67997	25.2162	5.1249e-07	1.33932e-05
NBN	1.49032	6.73111	25.1224	5.3803e-07	1.40284e-05
IFITM1	1.89924	5.3241	25.1157	5.39905e-07	1.4045e-05
CXADR	-1.38237	6.16832	25.0286	5.64863e-07	1.46606e-05
PPP1R3G	-1.63766	3.25968	24.9744	5.80962e-07	1.5044e-05
BIRC3	1.40589	5.56341	24.9265	5.95568e-07	1.53871e-05
CASP4	1.57414	8.14964	24.7767	6.43696e-07	1.65927e-05
NIPAL4	2.29809	1.67607	24.7436	6.54856e-07	1.68421e-05
UBE2C	-2.10937	2.37472	24.7239	6.61596e-07	1.6977e-05
CA12	3.02225	1.75539	24.7003	6.69732e-07	1.7147e-05
FCGR1B	2.30011	4.04934	24.6559	6.85347e-07	1.75072e-05
SDC1	-1.65456	3.47693	24.5879	7.09953e-07	1.8095e-05
PRKACB	-1.47037	6.73864	24.5233	7.34156e-07	1.86699e-05
RTN4R	-1.58129	3.84926	24.4666	7.56091e-07	1.91356e-05
CD302	-1.71798	5.37736	24.4642	7.57039e-07	1.91356e-05
RBP1	-1.60319	6.03267	24.4629	7.57528e-07	1.91356e-05
ID2	-1.39814	6.04523	24.3525	8.02245e-07	2.02201e-05
DLGAP5	-2.57131	1.18955	24.3215	8.15256e-07	2.04941e-05
SLC43A2	1.42219	5.46055	24.318	8.16726e-07	2.04941e-05
TREM2	-1.59878	9.50778	24.2445	8.48498e-07	2.12443e-05
KIAA1147	-1.47435	5.01402	24.2323	8.53867e-07	2.13316e-05
PRSS22	-2.1855	1.57323	24.2104	8.63636e-07	2.15283e-05
LGALSL	-1.40316	4.98092	24.1854	8.74929e-07	2.17619e-05
AVIL	1.92648	2.47438	24.1444	8.93768e-07	2.21819e-05
PLK3	1.51593	5.5225	24.0885	9.20091e-07	2.27853e-05
RHOH	3.28353	0.461499	24.0652	9.31285e-07	2.30123e-05
SNX20	1.5503	4.65004	24.059	9.34304e-07	2.30367e-05
UST	-1.99139	3.03987	24.0419	9.42632e-07	2.31916e-05
PMFBP1	-3.49943	0.583643	24.0183	9.54245e-07	2.34265e-05
TRIM26	1.47676	4.56054	24.0102	9.58246e-07	2.34721e-05
RCN1	1.38724	6.74284	24.0062	9.60241e-07	2.34721e-05
GNB5	-1.70955	2.89016	23.9792	9.73808e-07	2.37526e-05
XAF1	1.90501	5.69434	23.9232	1.00255e-06	2.4373e-05
KIAA0247	1.40702	7.38454	23.9213	1.00354e-06	2.4373e-05
CD200R1	-2.92541	0.931496	23.8071	1.06487e-06	2.57846e-05
NES	-1.98156	2.24109	23.8039	1.06669e-06	2.57846e-05
FAM43A	-2.81376	1.13772	23.8006	1.06848e-06	2.57846e-05
CELF1	2.16595	1.68241	23.7239	1.11195e-06	2.67684e-05
B4GALT1	1.67947	8.13699	23.7204	1.11397e-06	2.67684e-05
ATP2C1	1.57105	4.16611	23.6719	1.14241e-06	2.73937e-05
IL1R1	-1.8325	3.3241	23.6659	1.14596e-06	2.74209e-05
RHOBTB3	1.42945	4.78074	23.6437	1.15925e-06	2.76804e-05
HIST1H3C	-1.65128	4.98168	23.6164	1.1758e-06	2.80167e-05
KIAA1462	3.39713	0.476741	23.6042	1.18332e-06	2.81366e-05
TAGAP	1.49056	6.46432	23.5269	1.2318e-06	2.92282e-05
ADORA2B	-1.70053	2.97771	23.2972	1.388e-06	3.28657e-05
POU2F2	1.76574	2.71119	23.2781	1.40187e-06	3.3125e-05
REPS2	-2.31788	2.05516	23.1883	1.46885e-06	3.46356e-05
GPAT2	-1.42891	4.76911	23.0957	1.54136e-06	3.62698e-05
SLC22A23	-1.63067	3.31712	23.085	1.54992e-06	3.63959e-05
SYNE1	-1.40382	5.12931	23.0611	1.5693e-06	3.67748e-05
FABP5	-1.43992	9.1591	23.0289	1.59584e-06	3.73196e-05
PLAUR	1.49298	9.8833	22.973	1.64297e-06	3.83427e-05
SLC15A1	-3.24853	0.529487	22.9551	1.65833e-06	3.86217e-05
DOK2	-1.59999	5.00383	22.8923	1.7134e-06	3.98225e-05
VDR	1.75697	3.90506	22.78	1.8165e-06	4.21325e-05
LAMB3	1.7899	3.83911	22.6643	1.92916e-06	4.4654e-05
CD7	2.18941	1.41005	22.6235	1.97057e-06	4.55199e-05
FXYD6	-1.4191	4.63528	22.5851	2.01041e-06	4.63457e-05
FAT1	-2.48132	3.26826	22.5752	2.02081e-06	4.64909e-05
PTPN1	1.39097	7.61623	22.4684	2.13625e-06	4.90472e-05
FCN1	-1.9352	4.90563	22.4627	2.14264e-06	4.90946e-05
ANLN	-2.07382	2.86915	22.4587	2.14707e-06	4.90969e-05
GADD45B	1.63372	4.37229	22.3491	2.27314e-06	5.18752e-05
SLC22A16	-1.92818	2.30335	22.3445	2.27864e-06	5.18963e-05
CD22	-1.76425	3.64495	22.3249	2.30198e-06	5.23227e-05
TLR5	-2.3546	2.69609	22.2969	2.3358e-06	5.29853e-05
MS4A4A	-1.47177	8.57728	22.2902	2.34401e-06	5.30655e-05
CXCR5	-2.57132	1.516	22.2591	2.38228e-06	5.38244e-05
MMAA	1.39849	4.5977	22.2349	2.41252e-06	5.43992e-05
PFKP	1.52218	5.09881	22.1713	2.49374e-06	5.6119e-05
BCL3	2.40587	2.52721	22.156	2.51374e-06	5.64572e-05
DHRS11	-1.33039	5.46041	21.916	2.84851e-06	6.37562e-05
FAM20A	1.29842	5.71963	21.915	2.84997e-06	6.37562e-05
RIPK2	1.39641	7.2677	21.8928	2.88309e-06	6.43702e-05
DNM1	-3.35321	0.512048	21.8108	3.00909e-06	6.70513e-05
TBX21	1.66688	3.91549	21.7856	3.04882e-06	6.78033e-05
ME3	-1.77315	2.28	21.5656	3.41929e-06	7.57704e-05
C17orf96	2.27828	2.52776	21.565	3.42042e-06	7.57704e-05
SPTLC3	-3.33496	0.797935	21.5086	3.52243e-06	7.78779e-05
MARCO	1.92032	5.29634	21.4942	3.54902e-06	7.83131e-05
PARP3	1.50949	4.04768	21.4644	3.60457e-06	7.93845e-05
LRP5	-2.43946	1.32229	21.4418	3.64741e-06	8.01723e-05
ST6GALNAC3	-3.16905	0.719641	21.419	3.69101e-06	8.09134e-05
EMP1	-1.38947	7.55847	21.4167	3.69539e-06	8.09134e-05
MKI67	-2.08308	3.27666	21.2999	3.92748e-06	8.58295e-05
TGFBI	-1.64743	8.91108	21.2758	3.9773e-06	8.6751e-05
AKR7A2	-1.31934	4.85051	21.2305	4.07225e-06	8.8614e-05
SP140	2.14061	1.38203	21.2277	4.07834e-06	8.8614e-05
ACP5	-1.61722	10.4556	21.192	4.15505e-06	9.01082e-05
TNNI2	-1.49349	3.67997	21.1794	4.18226e-06	9.05251e-05
PCED1B-AS1	-2.02782	2.02827	21.1157	4.3237e-06	9.34085e-05
PAQR7	-1.80867	2.11486	21.0601	4.45102e-06	9.59762e-05
MFAP5	-3.08877	0.767407	21.0134	4.56089e-06	9.81586e-05
GIMAP5	1.88573	4.40819	21.0091	4.57114e-06	9.81928e-05
MXD1	1.34214	4.71516	21.004	4.5832e-06	9.82658e-05
P4HA3	-2.1328	1.32696	20.923	4.78116e-06	0.000102317
HIST1H1B	-1.7988	3.15374	20.911	4.81117e-06	0.000102765
FCGR2B	-1.46533	3.43999	20.8841	4.8792e-06	0.000104022
TMEM109	1.35357	5.07207	20.8733	4.90693e-06	0.00010437
TSFM	1.46527	4.54897	20.8706	4.9139e-06	0.00010437
PSMA6	1.38158	8.46839	20.7704	5.1778e-06	0.000109769
DESI1	1.53858	5.65002	20.716	5.32695e-06	0.000112721
EPHB6	-1.81909	3.66818	20.6196	5.60204e-06	0.000118321
EREG	2.06052	2.69665	20.6106	5.62833e-06	0.000118478
PHLDA2	1.72385	2.26256	20.6099	5.63039e-06	0.000118478
FRMD4A	-1.31313	7.40998	20.6019	5.65406e-06	0.000118756
CMBL	-1.64215	3.35243	20.519	5.9041e-06	0.000123779
CYP1B1	1.87112	5.79028	20.4503	6.12006e-06	0.00012807
PCDH1	-2.78493	0.556359	20.4073	6.25906e-06	0.000130737
AK5	-1.3647	4.92557	20.4008	6.28035e-06	0.000130941
MMP25	2.39901	3.48353	20.3973	6.29193e-06	0.000130941
USP13	1.37377	4.17318	20.392	6.30944e-06	0.000131065
ATP8A1	-1.80105	3.29073	20.3158	6.56552e-06	0.000136135
LILRB1	1.59121	5.96591	20.2445	6.815e-06	0.000141051
C2	1.35043	7.69476	20.1814	7.0434e-06	0.000145449
PAG1	1.31434	6.27129	20.1788	7.05316e-06	0.000145449
ANKRD20A4	-2.527	0.904227	20.1749	7.06748e-06	0.00014548
EPN2	-1.34221	4.97788	20.1581	7.12968e-06	0.000146494
ODF3B	1.78098	3.2784	20.1143	7.29505e-06	0.000149621
MIIP	1.26926	5.30504	20.1082	7.31807e-06	0.000149822
DAXX	1.54074	5.80959	20.0533	7.53152e-06	0.000153914
GLT1D1	2.25108	1.30022	20.0159	7.68008e-06	0.000156668
RNF128	-1.60538	5.70728	19.9796	7.82736e-06	0.000159386
DCLK2	-1.86782	2.52707	19.9704	7.86518e-06	0.000159869
PARP10	1.2362	5.53671	19.9585	7.91432e-06	0.00016058
NFKB1	1.25307	6.25616	19.791	8.63904e-06	0.000174971
UXS1	1.61509	6.53704	19.7873	8.65556e-06	0.000174994
ALAS1	1.97078	6.67936	19.7466	8.842e-06	0.000178445
IL1RN	1.35996	8.23599	19.7338	8.9014e-06	0.000179324
TRIM22	1.3078	7.48269	19.7033	9.04464e-06	0.000181887
CDKN2B	-1.35237	4.40839	19.6874	9.12015e-06	0.000183081
MST4	1.65652	3.21298	19.6766	9.17172e-06	0.000183791
RNF213	1.3205	7.89329	19.6115	9.48956e-06	0.000189825
OPTN	1.37132	6.96083	19.6072	9.51101e-06	0.000189919
FAIM2	-1.49036	5.6965	19.5971	9.56145e-06	0.000190591
ISG15	1.33252	5.01808	19.5404	9.84934e-06	0.000195985
LOC100506714	1.56295	3.90992	19.5085	1.00154e-05	0.000198941
KIAA0040	1.35079	3.90491	19.5038	1.00399e-05	0.000199077
AIG1	-1.36443	4.61793	19.4902	1.01116e-05	0.000200149
HPS5	1.24489	6.6722	19.4335	1.04164e-05	0.000205823
CD28	-2.82042	1.45361	19.4213	1.0483e-05	0.000206779
STXBP1	-1.56235	2.93039	19.3863	1.06768e-05	0.000210238
SH3RF2	-1.26969	4.53435	19.3143	1.10872e-05	0.00021794
FAS	1.26725	4.81887	19.2974	1.1186e-05	0.000219502
ZNF256	-1.85293	1.66168	19.2753	1.13163e-05	0.000221675
IQGAP3	-1.34714	3.75514	19.2607	1.14027e-05	0.000222983
TGFBR1	-1.3041	6.45713	19.2068	1.17296e-05	0.00022898
MYOF	1.43169	8.84884	19.1771	1.19133e-05	0.000232166
LYN	1.36501	8.40024	19.1229	1.22568e-05	0.00023845
STAMBPL1	2.10716	1.8416	19.1014	1.23952e-05	0.00024073
RBP7	-2.67596	0.459507	19.0338	1.28425e-05	0.00024899
NINJ2	-1.67401	3.03176	19.0235	1.29117e-05	0.000249906
FAM131B	-1.69512	2.8116	18.9948	1.31076e-05	0.000253264
ADAM19	3.44309	0.355573	18.9586	1.33585e-05	0.000257673
CKAP4	1.94276	5.17981	18.9489	1.3427e-05	0.000258555
MRC1	-1.39318	8.05969	18.934	1.35319e-05	0.000259993
FAM186B	2.04115	1.59599	18.9296	1.35631e-05	0.000259993
MMP8	-1.32078	6.23128	18.9286	1.35705e-05	0.000259993
CD36	-1.39878	9.41784	18.8867	1.3872e-05	0.000265322
IKBKE	1.25047	6.01158	18.874	1.39643e-05	0.000266639
ADM	2.21574	4.99191	18.8559	1.40976e-05	0.000268731
C1QB	1.31076	10.7607	18.7994	1.45213e-05	0.000276344
EXT1	-1.4317	3.24265	18.7905	1.45889e-05	0.000276777
NMI	1.23766	4.62302	18.7872	1.46143e-05	0.000276777
NFKBIB	1.25775	5.63621	18.7868	1.46173e-05	0.000276777
TNNT1	-2.14916	1.74078	18.7437	1.49513e-05	0.000282629
APOBEC3F	1.62864	2.59657	18.7303	1.5057e-05	0.000284154
NFKBIE	1.30775	5.09172	18.7082	1.52328e-05	0.000286593
CD47	1.27909	7.07835	18.7077	1.52368e-05	0.000286593
PLGRKT	1.22556	5.07886	18.6876	1.53984e-05	0.000289154
B4GALT5	1.37602	7.43365	18.6571	1.56461e-05	0.00029332
TK1	-1.48564	2.81982	18.6478	1.57226e-05	0.000294267
PPARG	-1.26725	5.28334	18.6438	1.5756e-05	0.000294406
GTPBP1	1.23895	5.08881	18.6355	1.58245e-05	0.0002952
IRF9	1.41715	5.48901	18.6269	1.58963e-05	0.000296052
SLC25A22	1.58473	2.99906	18.6109	1.60299e-05	0.000298051
ZNF491	-1.79424	2.76343	18.5811	1.62827e-05	0.000302187
APOC1	-1.49659	8.82422	18.5784	1.63056e-05	0.000302187
N4BP2L1	1.48123	4.7392	18.5714	1.63656e-05	0.000302804
IFNGR2	1.42309	7.41697	18.5565	1.64945e-05	0.000304691
PSAT1	-1.51002	5.97348	18.4873	1.71037e-05	0.000315431
NMRK2	-3.09912	0.426514	18.412	1.77934e-05	0.000327618
RMI2	1.43587	3.25599	18.4008	1.7898e-05	0.000328705
PVR	1.26294	5.24025	18.3995	1.79104e-05	0.000328705
CD44	1.62746	5.22598	18.3799	1.80954e-05	0.000331564
DAPP1	1.28886	5.7191	18.3197	1.86761e-05	0.000341287
SLFN12	1.50947	2.68532	18.3187	1.86863e-05	0.000341287
AGTRAP	1.24589	6.90942	18.2262	1.96162e-05	0.000357695
GAS2L3	-1.42494	3.51265	18.196	1.99293e-05	0.000362821
TFEC	1.1763	6.14347	18.1763	2.01372e-05	0.000366019
HIST1H2AJ	-1.73675	2.88439	18.0819	2.116e-05	0.000383994
C1orf115	-1.88919	1.58035	18.0378	2.16557e-05	0.000392363
DOCK4	1.23307	6.5258	18.0296	2.17499e-05	0.000393441
TIMP3	-1.29899	6.93935	18.0237	2.18169e-05	0.000394024
CYLD	1.18052	6.18683	18.0201	2.18582e-05	0.000394143
RAPGEF3	-1.30315	3.74065	18.012	2.19521e-05	0.000395208
TNFSF8	-1.56728	3.09775	18.0041	2.20425e-05	0.000396206
PSMA5	1.25501	6.7991	17.9804	2.23191e-05	0.000400543
AK8	1.84239	2.51864	17.9732	2.24038e-05	0.000401428
PVRL2	1.30476	4.95085	17.9532	2.26406e-05	0.00040503
DEXI	-1.45747	4.36305	17.9414	2.27807e-05	0.000406895
OR2AT4	-2.21565	0.962466	17.8286	2.41725e-05	0.000431077
CXCR1	-2.55233	0.785601	17.8243	2.42271e-05	0.000431371
MCOLN3	-1.2524	5.23258	17.8146	2.4351e-05	0.000432104
SLC4A8	-1.32034	5.3263	17.8145	2.43517e-05	0.000432104
NDRG1	1.28981	8.70802	17.8121	2.43825e-05	0.000432104
P2RY13	1.98639	3.51655	17.8041	2.4485e-05	0.000433243
ST3GAL4	1.42408	3.40647	17.7975	2.45705e-05	0.000434078
O3FAR1	-2.27627	0.923257	17.7738	2.4879e-05	0.000438845
HS6ST1	-1.27226	4.87479	17.7375	2.53578e-05	0.000446596
GLIPR2	1.23749	6.47472	17.7258	2.55138e-05	0.000448254
CIDEB	-1.82454	2.01391	17.7246	2.55309e-05	0.000448254
SEMA5A	-2.86277	0.446795	17.6968	2.59059e-05	0.000454133
SSBP2	-2.06499	2.27688	17.6495	2.65587e-05	0.00046486
RELT	1.52149	3.90495	17.5586	2.78594e-05	0.000486874
KAL1	1.23433	6.69527	17.5414	2.81123e-05	0.000490538
MCTP1	1.15773	5.63981	17.5136	2.8526e-05	0.000496992
HIST1H3F	-1.76893	4.07921	17.4938	2.88248e-05	0.000501428
CD48	1.18802	6.4498	17.4796	2.90414e-05	0.000504422
PFKFB3	1.46173	5.68144	17.4117	3.00973e-05	0.000521963
PTPRF	1.55857	2.5998	17.4035	3.02272e-05	0.000523415
FAM117A	-1.37562	3.26187	17.389	3.04591e-05	0.000526626
EHD3	-1.35575	4.47812	17.3805	3.0595e-05	0.00052817
BAZ1A	1.19885	5.73285	17.2724	3.23859e-05	0.000558239
TBC1D9	1.32944	7.54382	17.2379	3.29788e-05	0.000567596
PLAGL2	1.4437	4.04688	17.2338	3.30512e-05	0.00056798
RAB42	-1.37282	6.4771	17.2068	3.35241e-05	0.000575235
RILPL2	1.19594	5.33664	17.1861	3.38908e-05	0.000580648
CRYBB1	-2.59643	1.47521	17.1583	3.43895e-05	0.000588305
PHLPP1	-1.67709	1.99476	17.142	3.46865e-05	0.000592491
GLDN	2.74072	1.83075	17.1195	3.50992e-05	0.00059864
PKD1L1	-1.60001	2.77485	17.1151	3.51819e-05	0.000599149
RHOBTB2	-1.12647	5.97504	17.1088	3.52983e-05	0.00060023
ASPM	-2.10368	1.8844	16.9482	3.84135e-05	0.000652225
PODXL	-1.59533	2.92983	16.9246	3.88939e-05	0.000659395
SLC6A8	-1.25549	4.16483	16.8893	3.96238e-05	0.000670765
LILRA2	-1.18221	5.88482	16.8718	3.99904e-05	0.000675558
MTF1	1.28512	6.33553	16.8702	4.0026e-05	0.000675558
C11orf75	1.12927	5.49686	16.8535	4.03786e-05	0.000680496
ACE	-1.24289	4.73538	16.834	4.07954e-05	0.000686501
LGALS3BP	1.29185	7.0222	16.8031	4.14664e-05	0.000696483
STAT3	1.2264	7.57943	16.801	4.15114e-05	0.000696483
MERTK	-1.22743	5.56688	16.798	4.15782e-05	0.000696573
BCL6	1.41346	6.68383	16.7918	4.17131e-05	0.000697803
BTG3	1.2859	3.64558	16.7664	4.22749e-05	0.00070616
ANKRD36B	-1.23003	4.08659	16.74	4.28666e-05	0.00071499
NOD2	1.65681	2.17937	16.7361	4.29556e-05	0.000715095
BTN3A2	1.32243	5.45415	16.7323	4.3041e-05	0.000715095
RDX	1.17175	7.29984	16.7314	4.3062e-05	0.000715095
NFATC2	-1.71704	1.97646	16.7042	4.36835e-05	0.000724355
PRRG4	2.09081	1.00282	16.6853	4.41206e-05	0.000730535
RAB39A	1.2329	4.74709	16.6818	4.42036e-05	0.000730842
FAM35B2	1.67697	1.71269	16.6228	4.56003e-05	0.000752837
PGA4	-2.0861	1.37963	16.617	4.57391e-05	0.00075403
DHRS4L2	1.44875	2.90133	16.5724	4.68278e-05	0.000770857
FSCN1	-1.26118	5.85419	16.5473	4.74514e-05	0.000779991
CAT	-1.24919	6.72921	16.5386	4.76698e-05	0.000782446
PSMA2	1.13202	6.60197	16.4503	4.99427e-05	0.00081857
AVPI1	-1.17054	4.76067	16.4466	5.00399e-05	0.000818978
RHBDF2	1.16322	6.9875	16.4114	5.09789e-05	0.000833145
P2RX1	-1.17468	4.30773	16.3742	5.19878e-05	0.000848411
PDE4DIP	1.1674	6.81119	16.3663	5.22057e-05	0.000850743
FARP1	-1.12109	5.14496	16.3208	5.34726e-05	0.000870139
TP53INP2	1.27863	4.24812	16.303	5.39785e-05	0.000875982
PTPRC	1.98846	1.54833	16.3027	5.39862e-05	0.000875982
HEG1	1.24718	4.35407	16.2705	5.49132e-05	0.000889751
LY96	-1.19255	5.0791	16.2619	5.51629e-05	0.000891369
WLS	-1.51943	2.82625	16.2616	5.51703e-05	0.000891369
SUSD3	-1.94334	2.17909	16.2012	5.69566e-05	0.000918922
WTAP	1.15087	4.92591	16.1838	5.7484e-05	0.000926113
TECR	-1.14537	6.53118	16.1802	5.75931e-05	0.000926554
S100A9	1.81132	6.94532	16.1496	5.85296e-05	0.000940287
SHISA2	-2.36352	1.09078	16.142	5.87671e-05	0.000942584
GPR132	1.74207	3.06481	16.1397	5.88388e-05	0.000942584
PON2	-1.34357	4.63891	16.1162	5.9572e-05	0.0009528
IL18BP	1.29999	5.91158	16.1139	5.96445e-05	0.0009528
TFPI	-1.141	5.59232	16.0747	6.08932e-05	0.000971379
ENPP4	1.21553	5.97709	16.0621	6.12988e-05	0.000975601
FUCA1	-1.16638	6.9627	16.0611	6.13299e-05	0.000975601
FOSL2	1.49388	5.08211	16.0546	6.15412e-05	0.000977591
DENND3	1.1783	4.45994	16.0227	6.25867e-05	0.000992809
LMO4	1.14458	4.65521	16.0127	6.29182e-05	0.000996674
CD59	-2.19809	0.709917	15.9935	6.35611e-05	0.00100545
ATOX1	1.17393	7.75131	15.985	6.38475e-05	0.00100858
DHRS9	-1.18329	5.73171	15.9468	6.51474e-05	0.00102768
CD82	1.32585	6.65031	15.8878	6.72119e-05	0.00105877
LCP2	1.4	7.33011	15.8396	6.89454e-05	0.00108458
PRKCE	1.26948	3.40419	15.7945	7.06056e-05	0.00110915
VEGFA	1.37281	3.57699	15.773	7.14155e-05	0.00112032
MB21D1	1.25157	4.6042	15.7519	7.22143e-05	0.00113129
RRN3P1	-1.1258	4.56707	15.7376	7.2762e-05	0.00113755
SH2B3	-1.1348	5.80967	15.7363	7.28142e-05	0.00113755
HELZ2	1.56283	3.08836	15.7106	7.38098e-05	0.00115151
C4A	2.1597	0.942696	15.6582	7.58816e-05	0.00118221
HIST1H2AG	-1.31565	5.07833	15.6542	7.6042e-05	0.00118308
DTX3L	1.18794	6.94993	15.6299	7.70255e-05	0.00119674
CD99P1	-1.7557	2.23989	15.611	7.77996e-05	0.00120553
SNHG15	1.78744	1.97986	15.6109	7.78038e-05	0.00120553
ARID5B	1.11441	6.67083	15.5268	8.13438e-05	0.00125768
VILL	1.87016	1.68641	15.5257	8.13913e-05	0.00125768
GNG2	-2.15242	3.76388	15.4932	8.28012e-05	0.00127773
ZNF367	-1.77418	1.69307	15.4678	8.3922e-05	0.00129326
C1orf122	1.59063	4.99721	15.4543	8.45224e-05	0.00130075
QPRT	-1.76322	2.2012	15.4465	8.48756e-05	0.00130442
NUB1	1.66532	7.35522	15.4335	8.54602e-05	0.00131162
SESN3	-2.299	3.97389	15.3815	8.78445e-05	0.0013464
STRN3	1.08234	5.39465	15.3713	8.83214e-05	0.00135188
SLC26A11	-1.13859	6.67264	15.3421	8.96967e-05	0.00137108
TESC	-1.95776	0.925855	15.2989	9.17698e-05	0.00140088
ZBTB7C	-1.12999	4.68684	15.2851	9.24426e-05	0.00140925
IGFBP4	-1.65293	3.42094	15.2383	9.47611e-05	0.0014408
CIT	-2.2135	1.36079	15.2382	9.47658e-05	0.0014408
MYOM1	-2.46005	0.535898	15.1915	9.71394e-05	0.0014732
THBS1	-2.39415	0.676981	15.1912	9.71571e-05	0.0014732
SPHK1	1.07349	5.75947	15.0861	0.000102719	0.00155545
GLI3	-1.65101	2.50739	15.0733	0.000103418	0.00156396
CERK	-1.42672	7.32508	15.047	0.000104864	0.00158372
CDH1	-2.69122	1.02774	15.0147	0.000106677	0.00160896
DUSP5	1.17907	3.86609	15.0008	0.000107464	0.00161867
RELA	1.27081	5.6828	14.9745	0.000108971	0.00163919
FABP3	-1.11163	7.43646	14.9616	0.000109723	0.0016475
HADH	-1.18494	4.33958	14.96	0.000109814	0.0016475
ATF5	1.3604	8.21124	14.9352	0.000111269	0.00166713
HELB	1.44301	2.60586	14.8695	0.000115213	0.00172394
ASAP2	1.46207	5.16588	14.7975	0.000119697	0.00178676
UPK3B	1.48292	2.55144	14.797	0.000119727	0.00178676
ABTB2	1.75188	1.6593	14.7896	0.000120194	0.00179137
SLC30A3	-1.69719	2.24011	14.7791	0.000120869	0.00179908
ATP2B4	-1.3132	7.36891	14.7714	0.000121359	0.00180248
CISH	1.29368	3.98414	14.7706	0.000121416	0.00180248
SLC37A2	-1.23819	6.7938	14.7428	0.000123216	0.00182681
KIAA1671	-1.93734	0.97877	14.7299	0.000124063	0.00183698
RPS14	1.32257	3.15123	14.7126	0.000125206	0.00185148
CBR3	1.8361	1.39112	14.6986	0.00012614	0.00186103
PDK2	-1.25497	5.53281	14.6965	0.000126281	0.00186103
FNBP1L	-1.38876	3.85704	14.6928	0.000126531	0.00186103
PSMB4	1.2255	8.15774	14.6912	0.000126633	0.00186103
BRI3BP	-1.11656	4.54363	14.6907	0.000126672	0.00186103
EHD1	2.20198	6.34439	14.6847	0.000127071	0.00186447
C20orf26	-1.20757	3.90456	14.6627	0.000128568	0.001884
EHBP1L1	1.20021	7.79623	14.6416	0.00013001	0.00190263
BAK1	1.19528	6.45582	14.6393	0.000130175	0.00190263
CBFA2T3	-1.59695	3.94913	14.6324	0.000130651	0.00190713
HCK	1.18276	7.78045	14.6237	0.00013125	0.00191283
HIST1H2BM	-1.8578	2.45476	14.6219	0.000131379	0.00191283
NLRP1	-1.96858	1.08996	14.5975	0.000133093	0.00193531
CD83	1.14461	8.33458	14.5633	0.00013553	0.00196823
FAM40B	-1.28448	3.40269	14.5329	0.000137735	0.00199768
LOC100128252	-1.27583	3.43143	14.5168	0.000138913	0.0020122
PIK3IP1	-1.17956	4.44701	14.5068	0.000139651	0.00202003
PPP1R15A	1.18018	5.96446	14.5034	0.000139904	0.00202003
OAS1	1.07977	6.78326	14.5023	0.000139988	0.00202003
SNED1	-2.08815	1.05129	14.4958	0.000140476	0.00202449
PIM3	1.20447	6.00744	14.4891	0.000140971	0.00202905
AKAP5	-1.70646	2.47434	14.4789	0.000141739	0.00203753
SEC14L2	-1.65995	1.69003	14.4717	0.000142285	0.00204278
NR3C1	1.09774	5.72315	14.4596	0.000143196	0.00205326
LMNB1	1.52	3.27003	14.4067	0.000147274	0.00210907
IFT172	-1.33222	2.89647	14.3871	0.00014882	0.00212853
TBK1	1.09714	6.98414	14.382	0.000149224	0.00213161
DDX21	1.16299	5.35078	14.3697	0.000150201	0.00214286
ACBD5	1.21523	6.12145	14.3648	0.00015059	0.00214572
DYX1C1	-1.54037	2.85622	14.3511	0.000151691	0.0021587
CASP7	1.60887	1.85289	14.3407	0.000152535	0.00216799
SHROOM1	-1.46365	2.09884	14.3196	0.000154254	0.00218889
RBPMS2	-1.50679	3.30055	14.3179	0.000154392	0.00218889
CCND2	-1.05043	5.17518	14.3058	0.000155389	0.00220028
LY86	-1.22024	6.74776	14.2862	0.000157014	0.00222032
LDLRAD4	-1.51094	3.69107	14.284	0.000157196	0.00222032
DYNLT1	1.05496	6.3848	14.2403	0.000160891	0.00226968
THEM4	-1.44058	4.36054	14.2117	0.00016335	0.00230152
AP2A2	-1.09906	6.43042	14.1838	0.000165791	0.00233301
TNFAIP8	1.19358	6.50855	14.1757	0.000166509	0.0023402
ITGAL	1.06121	6.39215	14.1686	0.000167139	0.00234615
TM4SF19	-1.25971	11.221	14.1648	0.000167476	0.00234798
TRPM2	1.13717	6.12709	14.1596	0.000167934	0.00234903
STARD13	-1.2107	3.91326	14.1593	0.000167965	0.00234903
YRDC	1.2495	4.12006	14.1158	0.000171898	0.00240107
MYEOV	2.02746	1.54269	14.1015	0.000173204	0.00241633
SLC29A1	-1.0898	6.04128	14.0864	0.000174597	0.00243278
FOXRED2	-1.39632	2.58193	14.0794	0.000175249	0.00243886
SH3PXD2A	-1.217	4.50855	14.0641	0.000176687	0.00245586
DRAM2	-1.07747	5.96548	14.0404	0.000178928	0.00248397
TRERF1	-1.2693	5.54127	14.0363	0.000179314	0.00248495
TDRD9	-1.12878	6.37959	14.035	0.000179437	0.00248495
CDK14	1.02891	6.26195	14.0309	0.000179827	0.00248731
CUTA	-1.12398	5.43932	14.0228	0.000180606	0.00249377
MYPOP	1.42183	2.2368	14.0215	0.000180733	0.00249377
GPX3	-1.10084	6.14595	13.9607	0.000186676	0.00257263
TPM2	-1.1651	4.43961	13.9493	0.00018781	0.00258512
HTR2A	-1.74301	1.38998	13.9301	0.00018974	0.00260852
VENTX	-2.08315	1.10879	13.8955	0.000193265	0.00265377
COL15A1	-1.85293	0.910141	13.8094	0.000202321	0.00277476
HIVEP2	1.27345	3.31143	13.7714	0.000206458	0.00282808
MS4A6E	-1.51091	3.88729	13.7635	0.00020732	0.00283646
NGFRAP1	-1.19242	5.82027	13.7494	0.000208888	0.00285447
PHLDA1	-1.12649	6.92696	13.7263	0.000211467	0.00288623
TTC3	-1.03044	5.01511	13.7196	0.000212232	0.0028925
CTRL	1.67313	1.46634	13.7178	0.000212437	0.0028925
ADCY8	-2.40668	0.805377	13.7126	0.000213022	0.00289699
MYOZ1	-1.55408	4.76683	13.6793	0.000216826	0.00294519
DNM3	-1.92958	0.971388	13.6623	0.000218803	0.0029685
DANCR	-1.19203	4.18846	13.6563	0.000219503	0.00297443
KIF20B	-1.34717	2.35875	13.632	0.000222361	0.00300957
CERS6	1.07172	6.69361	13.6218	0.000223571	0.00302234
ZNF589	-1.04241	5.49477	13.6154	0.000224341	0.00302914
RGS16	1.847	2.3486	13.5959	0.000226685	0.00305715
KIAA1328	-1.44402	2.02098	13.5934	0.000226979	0.00305748
OGFR	1.42437	4.4992	13.5588	0.000231204	0.00311069
CENPV	-1.88173	1.14009	13.5407	0.000233439	0.00313705
LOC100128023	-1.9689	1.25094	13.5381	0.000233769	0.00313776
DAB2	-1.29265	9.46536	13.5226	0.00023571	0.00316008
RAP1GAP	-1.36719	2.94965	13.505	0.000237934	0.00318612
HIST1H2AM	-1.2672	4.9284	13.4853	0.000240434	0.0032158
SQRDL	1.07716	7.18078	13.4641	0.000243171	0.00324755
FAM95B1	-2.32919	0.563725	13.4625	0.00024338	0.00324755
GLRX	1.05253	6.91209	13.4295	0.000247696	0.00330125
ATHL1	-2.06712	0.697441	13.4143	0.00024971	0.00332419
SRC	1.0205	6.22817	13.403	0.000251216	0.00334032
MLLT6	1.09612	5.76353	13.395	0.000252298	0.00334813
CEP70	-1.322	3.6791	13.3943	0.000252394	0.00334813
METTL21B	1.07616	4.58846	13.3856	0.000253567	0.003359
WDR91	-1.0329	5.32777	13.3838	0.000253806	0.003359
TPX2	-1.36445	2.48555	13.3803	0.000254282	0.00336138
FOXP1	-1.13019	5.13515	13.3709	0.000255562	0.00337437
KIAA1598	-1.20657	8.21087	13.3127	0.000263608	0.00347656
FGD2	1.08503	4.29813	13.3065	0.000264487	0.0034841
FCAR	1.41786	3.92634	13.275	0.000268966	0.003539
CPVL	-1.42535	6.09833	13.2569	0.00027158	0.00356517
IL7	1.64845	1.88931	13.2569	0.000271584	0.00356517
IL10RA	1.52883	7.53219	13.2359	0.000274634	0.00360104
RAMP1	-2.41552	0.926438	13.2327	0.000275103	0.00360302
IRAK2	1.32559	2.71542	13.2277	0.000275846	0.00360859
TSPAN15	-1.02101	6.15469	13.1925	0.000281069	0.00367267
ITPRIPL2	1.12811	4.6296	13.1854	0.000282133	0.00368234
KLF9	1.09521	5.04569	13.1799	0.00028297	0.00368902
SIGIRR	-1.46537	2.13857	13.1594	0.000286085	0.00372535
FIGNL1	1.15064	3.57523	13.1325	0.000290217	0.00377481
PER3	-1.13392	4.82119	13.1252	0.000291353	0.00378526
TMC8	-1.18437	3.39427	13.1209	0.000292017	0.00378954
ZFHX3	-1.02199	5.86656	13.1035	0.000294751	0.00382065
LOC100131096	-1.54563	1.45419	13.0989	0.000295476	0.00382567
TNIK	1.1499	5.40632	13.0921	0.000296537	0.00383503
SIGLEC1	1.13593	3.59798	13.0547	0.00030253	0.00390808
EFHC1	-1.87658	0.759492	13.0342	0.000305847	0.00394643
ZNF395	-1.23854	4.09712	13.0229	0.000307705	0.0039659
SLC7A8	-1.30348	7.21096	13.005	0.000310665	0.0039995
TMEM194A	1.40054	3.5316	12.973	0.000316011	0.00406371
STOML1	1.32107	2.38832	12.9708	0.000316394	0.00406398
PTPRJ	1.1336	7.27463	12.9687	0.000316748	0.00406398
MOSPD1	-1.03606	5.79037	12.9459	0.000320616	0.00410895
FRY	-1.28436	3.38869	12.9373	0.000322099	0.0041233
HORMAD1	1.12022	3.86495	12.9256	0.000324116	0.00414037
RNF114	1.00322	6.52449	12.9241	0.000324371	0.00414037
FAM122C	1.65429	1.5096	12.9232	0.000324528	0.00414037
CDA	-1.22	5.09696	12.8446	0.000338459	0.00431326
CD52	-1.0583	9.64013	12.8299	0.000341117	0.00434226
OLFML2B	-1.09998	5.64971	12.8231	0.000342363	0.00435324
FKBP5	1.16277	6.23136	12.8073	0.000345275	0.00438534
LOC100134868	-1.47351	1.90493	12.7611	0.0003539	0.00448986
ABI3	-1.15536	5.93736	12.7483	0.000356332	0.00451567
MDGA1	2.13547	0.640168	12.7368	0.000358524	0.00453837
C15orf27	-1.94705	0.798096	12.7238	0.000361029	0.00456498
TJP2	1.41358	2.14564	12.7192	0.000361924	0.00456904
SLC41A2	0.984245	5.3973	12.718	0.000362156	0.00456904
TNIP2	1.26459	4.45956	12.6729	0.000370998	0.0046754
RFX7	-1.14424	4.29929	12.6655	0.000372458	0.00468859
BIRC5	-2.01331	1.75947	12.6494	0.000375686	0.00472398
LYRM9	-1.24817	3.33606	12.6389	0.000377811	0.00474544
PIM1	1.26238	8.52088	12.6324	0.000379128	0.00475671
TSPYL2	-2.12501	0.763693	12.6263	0.000380352	0.00476679
CCNB2	-1.36821	3.73508	12.6183	0.00038199	0.00477798
LOC654433	-1.19861	4.92139	12.6159	0.00038248	0.00477798
MYBL2	-1.73134	1.33899	12.6158	0.000382508	0.00477798
HIST1H2AH	-1.31775	4.41486	12.6095	0.000383798	0.00478882
ENTPD5	1.01748	4.57306	12.6052	0.000384669	0.00479441
GRIPAP1	1.2034	4.65069	12.5943	0.00038692	0.00481718
HOMER3	-1.00062	4.90001	12.5855	0.000388752	0.00483468
SPON2	-1.02379	7.44141	12.5828	0.00038931	0.00483631
IGLL3P	-2.24953	0.505352	12.568	0.000392417	0.00486957
BMF	-1.40063	4.54599	12.5443	0.000397422	0.0049263
ADHFE1	-1.85311	0.81399	12.5414	0.000398031	0.00492846
C21orf91	1.28242	3.02444	12.5016	0.000406601	0.00502908
LAYN	-1.28512	2.56726	12.4946	0.000408133	0.00504253
TMEM176B	1.29263	7.20995	12.4837	0.00041052	0.0050665
STBD1	1.17459	3.6943	12.4698	0.000413592	0.00509887
KCNA10	-1.0548	4.50282	12.429	0.000422708	0.0052056
DCBLD2	-1.26693	2.72828	12.3987	0.000429641	0.00528524
GLCCI1	-1.59038	2.6516	12.3938	0.000430772	0.00529341
KAT6A	1.27298	4.5183	12.3609	0.00043841	0.00538143
LMTK2	1.03396	4.61357	12.3451	0.000442149	0.00542147
CASP1	1.08465	5.83756	12.3403	0.000443286	0.00542953
EVC	-1.20123	3.52514	12.3337	0.00044486	0.00544294
GSTM2	-1.24781	3.21998	12.33	0.000445738	0.0054478
DAPL1	-1.99025	1.45181	12.3207	0.000447957	0.00546903
C11orf21	-1.7354	4.23236	12.2989	0.000453228	0.00552743
CTNNBL1	1.13637	5.99451	12.2964	0.000453826	0.00552878
LARGE	-1.5519	1.60356	12.2767	0.00045866	0.00557782
RALA	1.1859	2.91558	12.2759	0.000458835	0.00557782
CYP4X1	-1.1193	3.79279	12.2654	0.000461429	0.00560335
MARCKS	1.07083	5.80918	12.2451	0.00046648	0.00565768
GALNT3	-1.85437	0.676915	12.2434	0.000466901	0.00565768
ABHD6	-1.01534	5.80563	12.2277	0.000470848	0.00569942
AMPD3	1.02071	8.33574	12.2105	0.000475201	0.00574598
HESX1	1.81336	1.19092	12.1997	0.000477971	0.00577332
HIST1H3G	-1.35395	3.42883	12.1773	0.000483739	0.00583678
ACER2	-1.39262	2.41089	12.1736	0.00048471	0.00584227
SIRPB1	-0.985418	5.08066	12.1527	0.000490181	0.00590194
HIST1H3J	-1.54028	4.4138	12.1498	0.000490944	0.00590486
GPR68	1.35456	2.87326	12.1431	0.000492711	0.00591774
STK32C	-1.32746	5.2621	12.1417	0.000493058	0.00591774
CD74	1.03146	9.46087	12.1387	0.000493867	0.00592118
F3	0.976043	5.87544	12.1201	0.000498819	0.00597424
PROCR	1.5946	2.13914	12.1139	0.000500476	0.0059831
CHRNA1	-1.54398	1.75112	12.1134	0.000500614	0.0059831
ELMO1	-1.07787	4.64428	12.0892	0.000507135	0.00605465
GFOD1	-0.950385	5.89211	12.0778	0.000510263	0.0060856
GTSE1	-1.74596	1.0726	12.0402	0.00052066	0.00620308
HERC5	1.20097	3.50213	12.0317	0.000523046	0.00622496
PIK3C2B	-1.06315	3.65663	12.0048	0.00053064	0.00630872
SLC31A2	1.27739	3.50962	11.9774	0.000538491	0.00639535
PTGIR	1.07678	3.80638	11.966	0.00054179	0.00642781
NUDT7	-1.33634	2.10788	11.9465	0.000547504	0.00648881
SLC6A7	-1.42123	2.10584	11.9212	0.000554973	0.00657047
LOC100132891	0.995055	4.40525	11.9093	0.000558546	0.00660586
SLC31A1	1.04999	8.51258	11.9002	0.000561271	0.00663119
AQP9	1.25427	8.06335	11.8929	0.000563471	0.00665025
NFKB2	1.05371	7.06585	11.8832	0.000566428	0.0066782
CCDC15	-1.72693	2.9144	11.8686	0.000570873	0.00672362
MGAM	1.80183	1.11004	11.8583	0.000574058	0.00675412
APOBEC3D	1.64167	2.7711	11.85	0.00057662	0.00677723
PPP3CA	-1.06774	4.20999	11.8453	0.000578065	0.00678277
ARID3A	1.03726	5.88922	11.8446	0.000578288	0.00678277
ACSL5	1.04138	6.87792	11.8353	0.000581178	0.00680963
SCAI	-1.52103	1.34204	11.8281	0.000583434	0.006829
PHC2	-1.05772	3.65308	11.8194	0.000586157	0.00685381
BTD	-1.01285	4.53191	11.8031	0.000591312	0.00690696
SCAMP5	-1.54937	1.24259	11.7671	0.000602853	0.00703453
LPCAT1	-1.0721	6.62728	11.7584	0.000605689	0.00706035
MRC2	-1.08968	5.44062	11.7506	0.000608221	0.00708259
ESCO2	-1.46943	1.91005	11.748	0.000609078	0.00708385
SNHG9	-1.41891	2.24859	11.7465	0.000609578	0.00708385
NR3C2	-2.36846	0.650224	11.7268	0.000616055	0.00715179
AP5B1	1.05086	4.60453	11.7156	0.000619768	0.00718368
SIK3	0.948787	5.20628	11.7147	0.000620069	0.00718368
NEURL2	2.15164	0.480905	11.7092	0.000621919	0.00719776
PSRC1	-1.96064	0.775498	11.6848	0.000630112	0.00728515
CLIP4	-1.08746	8.01818	11.672	0.000634482	0.00732752
BPGM	1.268	2.90432	11.6703	0.000635069	0.00732752
PHGDH	-1.50079	2.55965	11.6642	0.000637151	0.00734407
BID	1.02619	4.50575	11.6535	0.000640818	0.00737884
N4BP1	0.959282	4.85885	11.6481	0.000642669	0.00739265
NHS	1.94431	0.759999	11.6429	0.000644481	0.00740598
NDUFB3	1.38949	2.72946	11.6187	0.000652913	0.00749528
MICB	1.0628	4.62846	11.6132	0.000654867	0.00751012
LOC100505622	1.39458	1.82032	11.6025	0.000658618	0.0075455
MXI1	-1.1175	6.20726	11.5871	0.00066412	0.00760085
RNASET2	-0.995259	8.00032	11.5839	0.000665244	0.00760605
ZNF323	-1.78653	0.725116	11.581	0.000666285	0.00760925
TXNDC16	-1.28275	3.44586	11.5794	0.000666866	0.00760925
CACNB1	-1.57801	1.51976	11.5745	0.000668607	0.00762145
LOC283143	-1.61331	1.74375	11.5725	0.000669331	0.00762204
C1orf126	-1.84432	2.54761	11.543	0.000680043	0.00773021
RNF141	-1.34684	3.63226	11.5426	0.000680193	0.00773021
SLAMF8	1.05575	9.18171	11.5374	0.00068211	0.00774424
C1orf162	-1.21891	3.73208	11.5131	0.000691089	0.00783834
C18orf8	1.11021	3.76814	11.5012	0.000695494	0.00788041
PEBP4	-1.81693	0.743876	11.4976	0.000696872	0.00788815
ASIC1	-1.63287	1.08692	11.4921	0.000698908	0.0079033
KCTD17	1.5597	3.44705	11.4903	0.000699618	0.00790345
FYN	-1.02305	4.01532	11.4879	0.000700525	0.00790582
KCNJ5	-0.969926	6.51879	11.4747	0.000705512	0.00795419
BCL9L	0.962262	4.53129	11.4716	0.00070666	0.00795922
LY9	-1.92033	0.766866	11.4696	0.00070742	0.00795988
ARSB	0.968753	6.1312	11.4619	0.000710393	0.0079854
EMC9	-1.27144	2.28127	11.4421	0.000717991	0.00806283
GSDMD	1.14532	6.19114	11.4247	0.000724756	0.00812545
DHRS4	0.93344	6.01007	11.424	0.000725	0.00812545
CBLN3	1.35993	2.09176	11.4169	0.000727787	0.00814863
GIMAP4	1.11767	4.70547	11.4142	0.000728848	0.00815246
TMX1	0.978849	7.23865	11.4013	0.000733916	0.00820105
IGF2BP3	-1.52143	1.28555	11.3879	0.000739254	0.00825258
PLEK	1.0989	9.47488	11.3797	0.000742529	0.00828098
GOLGA7B	-1.21228	3.22538	11.3747	0.000744498	0.00829479
ETNK2	-1.9846	0.693192	11.3646	0.000748552	0.00833178
LOC645638	1.31638	3.09502	11.3512	0.000753975	0.00838391
ZBTB8A	-1.29901	2.40266	11.3412	0.000758066	0.00842114
TLR7	-1.25621	2.86103	11.3158	0.000768511	0.00852881
TMEM140	0.966277	6.19199	11.3046	0.000773167	0.0085721
CECR6	-1.12668	4.4124	11.3011	0.000774621	0.00857983
SLC25A29	-1.36125	4.27968	11.2926	0.00077817	0.00861074
PTPN13	-1.42419	1.85692	11.2805	0.000783251	0.00865851
IFI44	0.983453	5.98884	11.2636	0.00079043	0.00872937
ADAMTS6	-1.46118	3.06875	11.2542	0.000794419	0.00876488
BUB1B	-1.4672	1.5139	11.2429	0.000799275	0.00880396
KITLG	-1.7681	1.85408	11.2424	0.000799513	0.00880396
GNA15	1.06294	5.90357	11.2305	0.000804634	0.0088381
PLA2G4A	1.04744	3.7342	11.2305	0.000804647	0.0088381
TRAFD1	1.3278	6.65952	11.2298	0.000804951	0.0088381
FBXL2	-1.36784	1.7881	11.2199	0.000809241	0.00887582
ADAMTSL4	1.17701	2.53912	11.2183	0.000809952	0.00887582
CAMK1	-0.927452	5.70734	11.2111	0.000813115	0.00890188
SLC45A3	-1.57427	1.42492	11.2052	0.000815687	0.00892143
WDR63	-1.5336	1.22176	11.195	0.00082018	0.00896193
LRP12	1.15263	3.89446	11.192	0.000821506	0.00896777
FZD6	-1.86079	1.37276	11.1824	0.000825769	0.00900564
SKA3	-1.59597	0.99712	11.1472	0.000841606	0.00916283
MAP7	-1.42425	7.21719	11.1467	0.000841798	0.00916283
CLCF1	1.51366	1.30604	11.1445	0.000842829	0.00916526
RAPH1	-1.35915	4.56542	11.1375	0.000846012	0.00919106
ELF4	0.906334	6.16823	11.132	0.000848506	0.00920934
TMEM178A	-1.62764	1.659	11.128	0.000850331	0.00922032
CHST7	-0.948507	5.40006	11.1213	0.0008534	0.00923228
TRIM54	-1.93676	0.382758	11.1205	0.000853798	0.00923228
LZTFL1	-1.14365	3.28959	11.1203	0.000853876	0.00923228
PKM	1.3609	1.94038	11.1117	0.000857844	0.00926634
SCIN	-0.944145	6.71379	11.0862	0.00086971	0.00938558
CXCR4	-1.27084	4.94816	11.0799	0.000872678	0.00940867
NR1H3	1.02855	8.3707	11.0735	0.000875698	0.00943225
ZNF652	-1.00187	4.59847	11.0476	0.000888014	0.00955584
PLB1	-1.08732	3.17422	11.0402	0.00089155	0.00957959
PDE4D	-1.31244	2.11924	11.0395	0.00089191	0.00957959
TPCN1	-0.934173	6.95003	11.0361	0.000893524	0.00958784
PDLIM2	-1.56544	2.16222	11.0213	0.000900729	0.00965602
ARID5A	1.1177	2.87503	11.0157	0.000903415	0.00967567
GSTM1	-1.39295	2.87266	11.0099	0.000906252	0.0096969
PNKD	1.12413	8.07046	10.9824	0.000919815	0.00983275
POLR3D	0.941504	5.07032	10.964	0.000928967	0.00991401
GRIK4	-1.8127	1.31622	10.9637	0.000929165	0.00991401
KBTBD7	-1.43695	2.06444	10.9387	0.000941777	0.0100335
HPCAL1	-1.13061	8.10394	10.938	0.000942137	0.0100335
SPRY2	-0.960725	6.10923	10.9342	0.000944062	0.0100446
KCNN4	1.15416	7.83253	10.9312	0.00094559	0.0100504
TEX2	-1.01804	6.71673	10.9296	0.000946374	0.0100504
FAM190B	0.913148	6.41797	10.9136	0.000954588	0.0101281
VAV1	1.01048	6.0761	10.9116	0.000955648	0.0101299
ZC3H3	1.06105	3.49115	10.9009	0.000961195	0.0101792
ARHGEF17	-1.52882	2.07405	10.8801	0.000972035	0.0102844
ZNF503	-1.73041	1.16273	10.8682	0.000978287	0.0103408
IL18	0.966193	7.96078	10.8659	0.000979495	0.010344
RNF122	-0.983342	5.06925	10.8624	0.000981385	0.0103543
PARP12	0.931359	6.93373	10.8461	0.000990065	0.0104362
FGD5	-1.10945	4.11586	10.8244	0.00100173	0.0105493
CCNE2	-1.38253	1.5115	10.8138	0.00100747	0.0105999
CALM2	-1.0238	8.82154	10.809	0.0010101	0.0106177
LRP11	-1.12539	3.08411	10.8043	0.00101264	0.0106217
OTUD1	1.00733	4.90699	10.8034	0.00101315	0.0106217
GALNT12	-1.34918	7.08264	10.803	0.00101338	0.0106217
DOPEY2	-0.92613	6.59906	10.8014	0.00101422	0.0106217
DYRK4	-1.1055	5.27834	10.7958	0.00101731	0.0106442
BAIAP2	-0.933401	6.22156	10.7907	0.00102009	0.0106634
ITGA9	-1.34993	3.52322	10.7461	0.00104499	0.0109137
HS3ST1	-1.63461	2.71394	10.7191	0.00106034	0.0110638
ZNF804A	1.26851	2.98499	10.7157	0.00106228	0.01107
LGR4	-1.141	2.65474	10.7147	0.00106289	0.01107
LHFP	1.47589	1.61997	10.7003	0.00107118	0.0111462
MBOAT1	-1.11918	3.85266	10.6735	0.00108679	0.0112968
CEBPB	1.02914	5.13107	10.6721	0.00108765	0.0112968
CYBRD1	-0.980834	6.43202	10.6668	0.00109077	0.0113189
PTGER2	1.17766	2.81532	10.6585	0.00109565	0.0113591
GPR85	1.95822	0.626359	10.637	0.00110846	0.0114814
CREB3L4	-1.59662	1.52754	10.6208	0.00111822	0.0115713
EPB41L1	-1.12591	7.98554	10.6192	0.00111918	0.0115713
ABCG2	-1.03477	3.36582	10.6104	0.00112456	0.0116164
CAPS2	1.39622	1.50714	10.5837	0.00114088	0.0117743
ZNF93	-1.51101	3.73593	10.5725	0.00114783	0.0118351
WDR67	1.01655	3.49768	10.5587	0.00115646	0.0119133
TM4SF1	1.70506	2.55552	10.5512	0.00116113	0.0119506
GPSM2	-1.20273	2.26773	10.5485	0.0011628	0.0119569
SREBF1	1.03312	4.46985	10.5394	0.00116858	0.0120054
TAX1BP1	0.999997	4.03109	10.5314	0.00117364	0.0120465
HIST1H2BN	-0.996937	3.94839	10.527	0.00117645	0.0120645
TFAP2C	1.79576	0.671978	10.5154	0.00118383	0.0121291
TSPAN33	0.974992	5.62486	10.5113	0.00118644	0.012145
BRCA2	1.08185	3.07213	10.505	0.00119053	0.0121759
HK2	1.11346	7.79446	10.4706	0.0012129	0.0123934
GPR77	-1.04026	3.44181	10.4619	0.00121865	0.0124409
TMEM176A	1.05243	4.09202	10.4483	0.00122765	0.0125216
LOC100129858	-1.63773	1.60218	10.4405	0.00123281	0.0125629
SFXN2	-1.28227	3.05072	10.4324	0.00123822	0.0126067
PLCXD1	-1.0754	3.05423	10.4214	0.0012456	0.0126705
FAM211A	-1.30924	1.9821	10.4075	0.00125503	0.0127454
THADA	-1.1806	2.75021	10.4072	0.00125522	0.0127454
LRP1	-0.985233	9.33768	10.4021	0.0012587	0.0127596
SPICE1	-1.00697	3.43638	10.4019	0.00125886	0.0127596
SLC46A3	-0.957334	5.57211	10.3936	0.00126454	0.0128057
IRAK3	1.02157	4.35416	10.3877	0.00126855	0.0128348
GYS1	1.06888	5.64264	10.382	0.00127252	0.0128542
BACE1	-1.22157	5.79806	10.3817	0.00127273	0.0128542
TAGLN2	1.05544	8.73845	10.3782	0.00127511	0.0128668
SLCO4A1	1.22183	3.43274	10.3729	0.00127881	0.0128926
PHYHD1	-1.43632	1.33586	10.3704	0.00128049	0.0128981
CD6	-1.7702	0.725169	10.3516	0.00129359	0.0130184
MTMR1	-1.39078	7.80663	10.35	0.00129472	0.0130184
KIF9	-1.75084	0.618716	10.3408	0.0013012	0.0130716
VSIG10L	1.25997	1.81768	10.3392	0.00130232	0.0130716
MCM10	-1.38572	2.01729	10.3264	0.00131141	0.0131512
LOC646329	-1.04295	3.0205	10.3019	0.00132895	0.0133044
TNS3	0.949506	8.78272	10.3018	0.00132903	0.0133044
INSR	-1.14074	3.45412	10.2988	0.00133115	0.0133139
TBC1D8	-0.878062	6.24466	10.2896	0.00133779	0.0133685
VLDLR	-1.81564	0.611059	10.2847	0.00134134	0.0133922
SLC27A1	-0.911006	4.66979	10.2824	0.00134306	0.0133975
ANAPC10	0.920464	4.83541	10.2739	0.00134924	0.0134474
PCOLCE2	-1.71641	1.36556	10.2718	0.00135079	0.0134509
HGSNAT	-0.874349	6.064	10.2603	0.00135926	0.0135234
PRRC1	-0.964577	5.78532	10.2457	0.00137	0.0136183
DBP	-1.09542	3.44889	10.2083	0.00139808	0.0138853
KEL	-1.00866	4.4949	10.1966	0.00140702	0.0139619
HK1	0.943422	5.13172	10.195	0.00140825	0.0139619
NCAPG	-1.32482	1.85117	10.19	0.00141207	0.0139875
DYSF	0.976067	6.02354	10.1864	0.00141478	0.0140022
CENPF	-1.50703	2.36866	10.1789	0.00142057	0.0140472
APBB2	-1.00689	4.85337	10.1627	0.00143314	0.0141591
NOV	-1.98848	0.796637	10.1539	0.00143998	0.0142143
PGM2L1	-0.971355	3.60554	10.148	0.00144457	0.0142472
CDKL1	1.18086	2.3952	10.1358	0.00145421	0.0143298
ESYT2	-0.968531	5.95351	10.1289	0.00145961	0.0143706
NISCH	-0.957527	3.72831	10.1213	0.00146565	0.0144175
PLEKHO1	0.931504	6.01109	10.1056	0.00147819	0.0145283
C15orf39	1.36971	2.79012	10.0916	0.0014895	0.0146267
OSM	1.89353	2.66211	10.0861	0.00149391	0.0146574
CHN2	-1.27279	3.9815	10.074	0.00150373	0.014741
UBXN4	0.895075	6.92424	10.0636	0.0015123	0.0148122
JUNB	0.99385	7.90835	10.057	0.00151773	0.0148525
LACTB	0.879093	6.41255	10.0267	0.00154285	0.0150854
CLEC1A	1.25536	2.3455	10.0224	0.00154644	0.0151074
DCHS1	-1.22122	2.11362	10.0182	0.00155001	0.0151293
TMEM119	-2.31576	0.375679	10.0042	0.0015618	0.0152182
MGC39372	1.28231	2.80296	10.0042	0.00156181	0.0152182
HEATR8	-1.19914	2.69647	9.99822	0.00156692	0.0152442
REEP1	-1.41763	1.25412	9.99794	0.00156716	0.0152442
ZNF253	-1.27402	2.98627	9.97745	0.00158469	0.0154015
CR1	-1.05134	3.43691	9.97418	0.00158751	0.0154157
TBC1D2B	1.08182	3.33833	9.97172	0.00158963	0.0154231
RHOBTB1	-1.35106	2.55598	9.96398	0.00159633	0.0154748
COBL	1.47577	2.41558	9.95044	0.00160811	0.0155757
TARBP1	-1.15716	4.14191	9.94384	0.00161389	0.0156184
PIGR	1.71014	0.885763	9.9348	0.00162183	0.0156818
FER1L6	-1.71131	1.30975	9.92373	0.00163162	0.015763
RNF149	0.907048	6.75985	9.89039	0.00166144	0.0160375
LPAR1	0.860072	6.26862	9.86849	0.00168133	0.0162157
MICAL3	-1.20517	2.80537	9.86347	0.00168592	0.0162462
MX2	0.864766	5.26811	9.855	0.00169371	0.0163073
MYO1D	-0.873592	6.18445	9.84767	0.00170047	0.0163586
ABLIM3	-1.36041	1.54285	9.84074	0.00170689	0.0164064
CEBPA-AS1	-1.33482	2.31918	9.81138	0.00173435	0.0166562
FCGR2C	-0.882347	6.57161	9.79749	0.0017475	0.0167683
ANKRD36	-0.928622	4.46371	9.79503	0.00174985	0.0167766
ZNF836	-1.03049	4.26531	9.78767	0.00175686	0.0168296
ERLIN1	1.20754	2.48921	9.78477	0.00175963	0.016842
PHF17	-1.04635	2.8657	9.74879	0.00179441	0.0171604
CD300LF	0.920151	4.71601	9.74721	0.00179595	0.0171607
TMEM106C	-1.29454	5.26389	9.73184	0.00181103	0.0172902
HJURP	-1.27122	1.97221	9.72101	0.00182173	0.0173777
FAM100B	0.894615	7.423	9.71291	0.00182978	0.0174309
KEAP1	0.887954	5.21068	9.71231	0.00183038	0.0174309
MTRNR2L8	1.17258	2.77164	9.67647	0.00186643	0.0177592
CBWD3	1.26079	1.62867	9.65996	0.00188327	0.0179034
C10orf11	-0.870082	5.17811	9.65853	0.00188474	0.0179034
PLK1	-1.28925	1.9965	9.63438	0.00190969	0.0181252
CEACAM21	1.35672	2.2393	9.62123	0.00192341	0.0182403
TNFAIP8L3	-1.26586	2.18163	9.61318	0.00193185	0.018305
CRYL1	-0.867154	5.87842	9.60354	0.00194203	0.018386
ZNF200	0.997479	3.39014	9.5995	0.0019463	0.0184111
KIF13A	1.38356	1.69436	9.59324	0.00195295	0.0184586
CTNNBIP1	-0.985103	3.36761	9.58956	0.00195687	0.0184802
CPNE2	-0.968247	5.10302	9.5827	0.0019642	0.0185241
CYBB	1.24819	10.3366	9.58215	0.00196478	0.0185241
FCRLB	-1.12438	2.56909	9.57634	0.00197101	0.0185674
NAPA	0.927291	7.50228	9.57151	0.0019762	0.0186009
GNG12	-1.00025	3.46481	9.55985	0.00198879	0.0187035
CDR2	-1.03131	4.12955	9.55837	0.0019904	0.0187035
MAF	-1.04643	4.46864	9.53432	0.00201665	0.0189344
HIST1H4C	-0.918846	5.78927	9.52958	0.00202186	0.0189677
GIMAP7	1.14622	3.65053	9.51956	0.00203293	0.0190558
LYSMD2	1.1585	2.56144	9.50833	0.00204541	0.0191569
ZNF284	-1.18071	1.98906	9.50235	0.00205209	0.0192036
ITPK1	-0.872215	7.0689	9.49615	0.00205903	0.0192527
YPEL3	-0.942433	5.3422	9.4937	0.00206179	0.0192626
GALM	-0.892103	6.67231	9.48503	0.00207155	0.0193341
ETFDH	-0.983178	4.36152	9.48388	0.00207285	0.0193341
ASRGL1	-1.52726	1.83826	9.48005	0.00207719	0.0193586
CALM3	-0.924211	10.7211	9.46198	0.00209774	0.0195221
ZNF880	-1.0943	2.41395	9.46124	0.00209859	0.0195221
USP15	0.869538	5.5509	9.46011	0.00209989	0.0195221
NSMCE4A	0.862165	4.59167	9.44408	0.00211831	0.0196772
LRP8	1.14664	3.42269	9.43886	0.00212435	0.0197106
FADS3	0.963256	3.70252	9.43797	0.00212538	0.0197106
PPARGC1B	0.854625	5.0527	9.4267	0.00213849	0.0198159
GPD2	0.891979	6.99421	9.41948	0.00214693	0.0198779
SESN1	-1.1167	5.46557	9.41583	0.0021512	0.0199013
CD8A	1.65042	0.505029	9.40464	0.00216438	0.0200068
TMEM9	-0.862104	5.69173	9.40079	0.00216892	0.0200325
ABHD4	-0.890903	5.56628	9.39078	0.0021808	0.0201258
CCDC115	0.945847	5.15033	9.38576	0.00218677	0.0201645
ERAP2	0.946923	5.56688	9.38089	0.00219259	0.0202017
RPS6KA2	-0.868085	6.22909	9.36915	0.00220668	0.0203151
ZNF117	-0.961075	4.18449	9.36537	0.00221124	0.0203405
ACOT11	-0.851638	4.95825	9.36058	0.00221702	0.0203772
EIF4EBP1	-0.963459	6.10795	9.3561	0.00222244	0.0204105
SLC38A1	-1.35668	1.75192	9.35423	0.00222472	0.0204148
SGSM2	-0.949168	4.73154	9.35177	0.0022277	0.0204257
STAC2	-1.53574	1.29041	9.34737	0.00223305	0.0204493
HIVEP1	0.861084	4.7186	9.34669	0.00223388	0.0204493
PRELID1	0.880844	7.15821	9.3426	0.00223887	0.0204785
TBL1X	1.95559	0.783706	9.33669	0.0022461	0.020528
P2RY11	-0.965502	3.57644	9.33126	0.00225277	0.0205724
MAML3	-2.24607	0.530132	9.32659	0.00225852	0.0206083
NOXA1	-1.43853	1.43302	9.30103	0.00229025	0.020881
NME4	-1.02626	4.21423	9.28623	0.00230883	0.0210336
APMAP	-0.906668	6.52592	9.27616	0.00232156	0.0211325
NQO1	1.16403	4.89417	9.26988	0.00232953	0.0211881
RARA	-1.01753	3.01063	9.25957	0.00234268	0.0212906
HLA-DPB1	1.05089	8.25339	9.25439	0.00234931	0.0213338
ZFP36L1	-0.996082	7.49416	9.24676	0.00235913	0.0214058
LMO2	-1.14846	2.79214	9.24426	0.00236235	0.0214179
COL6A1	-1.03941	6.63158	9.22328	0.00238957	0.0216473
RAP2A	-0.964708	8.29303	9.21645	0.0023985	0.021711
GRINA	0.96414	8.29798	9.20868	0.0024087	0.0217859
PLCB2	-1.02896	8.66675	9.20366	0.00241532	0.0218283
LOC400958	-1.21529	1.9003	9.17922	0.00244778	0.0221041
LILRB3	0.898689	7.25457	9.17406	0.0024547	0.0221389
HAMP	-1.16266	6.87804	9.17343	0.00245554	0.0221389
PILRA	1.07924	7.47977	9.1685	0.00246216	0.0221742
PRDX6	-0.874238	7.87805	9.16727	0.00246382	0.0221742
HRK	-1.58679	0.632846	9.16615	0.00246533	0.0221742
CLN6	-1.02372	7.39025	9.15955	0.00247424	0.0222368
TRIP10	1.14825	4.59851	9.15604	0.00247898	0.0222617
LITAF	1.01709	8.84937	9.14977	0.00248749	0.0223205
STRADB	-0.921836	5.99162	9.14203	0.00249803	0.0223938
SMARCA5	0.931459	6.16682	9.14088	0.00249961	0.0223938
ACACB	-1.05141	2.96891	9.13391	0.00250916	0.022444
SNX21	-1.08623	2.75642	9.13324	0.00251007	0.022444
IFI27	1.12573	2.69437	9.13091	0.00251327	0.022444
TCEAL3	-0.866921	4.69883	9.12965	0.002515	0.022444
DIRC3	-1.18637	2.26769	9.12957	0.0025151	0.022444
ZNF714	-0.974751	4.18466	9.11573	0.00253421	0.0225967
OSBPL7	-1.58844	0.78496	9.09617	0.00256145	0.0228217
RASSF4	0.888992	9.36522	9.07949	0.00258492	0.0229897
PXMP2	-0.997713	3.21435	9.07865	0.00258611	0.0229897
ENC1	-1.07292	3.43293	9.07845	0.00258639	0.0229897
MIER1	0.8326	5.93262	9.07314	0.00259391	0.0230384
PDCD4	-1.05555	7.39451	9.06897	0.00259984	0.023073
PTPLA	-1.51276	1.67597	9.05391	0.00262134	0.0232422
AFAP1L1	-0.91223	6.54262	9.05275	0.002623	0.0232422
SSBP3	-0.875706	8.11037	9.05029	0.00262654	0.0232554
UBASH3B	-0.85741	7.43195	9.02371	0.00266499	0.0235775
SLC48A1	-0.833981	6.18435	9.01648	0.00267556	0.0236525
PTPLAD2	-1.05529	5.22798	9.00611	0.00269078	0.0237686
CLMP	-1.0216	3.15213	8.99562	0.00270628	0.0238866
ZNF443	-1.26633	1.3595	8.99321	0.00270985	0.0238866
CTSZ	0.905471	11.6886	8.99158	0.00271227	0.0238866
IRF8	0.818997	6.10983	8.99138	0.00271256	0.0238866
DNAJA1	1.01978	8.4422	8.983	0.00272503	0.0239777
KCNQ1	-1.73544	1.00471	8.97919	0.00273072	0.0240091
OVGP1	-1.40044	1.2536	8.97372	0.0027389	0.0240624
SDC4	0.854794	6.72223	8.97148	0.00274227	0.0240734
C6orf162	-1.02017	3.73797	8.95431	0.00276815	0.0242818
LGALS2	1.36056	1.88401	8.94255	0.00278603	0.0243835
USP42	0.945004	3.92035	8.94254	0.00278605	0.0243835
MSH2	-0.948987	3.93807	8.94245	0.00278619	0.0243835
ERMP1	-0.821387	6.15119	8.94076	0.00278877	0.0243872
SCARB1	-0.876513	6.93832	8.93682	0.00279479	0.024421
ZNF702P	1.14176	2.11988	8.93518	0.0027973	0.0244242
MVP	1.12683	6.18705	8.92786	0.00280853	0.024494
ZNF138	-1.13048	3.07205	8.92715	0.00280962	0.024494
LCLAT1	-0.872222	4.12748	8.91486	0.0028286	0.0246405
CADM1	-0.842535	6.9965	8.91025	0.00283575	0.0246839
HIST1H3A	-0.968674	3.62152	8.90031	0.00285122	0.024781
CACNB3	-1.16545	2.8049	8.90027	0.00285128	0.024781
RRM2B	0.88192	4.88493	8.89468	0.00286002	0.024838
FLJ27354	-1.32835	1.32602	8.88474	0.00287564	0.0249456
DGKD	-1.06292	2.85441	8.884	0.00287681	0.0249456
THRA	-1.15272	2.57922	8.87645	0.00288873	0.0250298
CDC42SE2	0.86732	7.25627	8.86003	0.00291483	0.0252366
PRKCA	-0.892961	5.6266	8.85368	0.00292498	0.0253052
EIF1AY	0.815466	5.76284	8.84195	0.00294385	0.0254491
METTL4	1.21802	2.3981	8.83337	0.00295772	0.0255495
LTBP2	-1.31605	3.2291	8.82782	0.00296673	0.0256078
CSF3R	-0.853445	6.79098	8.82562	0.00297031	0.0256192
FRMD3	-1.64947	1.1265	8.81205	0.00299247	0.0257907
OXNAD1	1.30471	3.64438	8.79685	0.00301751	0.0259856
LRP3	-1.12569	2.76537	8.79473	0.00302102	0.0259856
MANSC1	-1.21426	1.87974	8.79416	0.00302196	0.0259856
2018-03-01	0.927216	6.20345	8.78654	0.00303461	0.0260746
PPP2CA	0.860891	5.1721	8.76158	0.00307642	0.0264139
OTUD7B	0.949456	3.17023	8.75831	0.00308194	0.0264413
SSR3	-0.889798	7.89065	8.75431	0.00308871	0.0264793
LRRC61	1.44121	1.04843	8.74478	0.00310489	0.0265979
YPEL4	-0.858933	4.70392	8.73532	0.00312104	0.0267161
PKI55	-1.00397	2.87415	8.7322	0.00312639	0.026731
HIST1H3I	-0.857238	5.42168	8.73156	0.00312749	0.026731
LDHAL6B	-0.978266	4.89107	8.71908	0.00314897	0.0268943
GINS2	-1.23474	1.82485	8.70111	0.00318016	0.0271402
BEX1	-1.98551	1.37339	8.69505	0.00319075	0.0272102
RGAG4	-1.15323	1.98676	8.69135	0.00319723	0.0272449
TMPRSS13	1.25863	1.73558	8.68966	0.0032002	0.0272497
AMDHD1	-1.00733	3.34561	8.67947	0.00321815	0.0273821
C1orf112	-1.11377	2.45972	8.66814	0.00323822	0.0275321
OTUD4	0.815194	5.53618	8.65827	0.00325581	0.0276609
ETV5	-0.887758	6.9391	8.65119	0.00326847	0.0277303
FAM105A	-0.851496	4.75554	8.65098	0.00326886	0.0277303
DDX58	0.98855	6.30521	8.6491	0.00327222	0.0277381
HIST1H2AL	-1.16549	3.00386	8.64489	0.0032798	0.0277673
C1orf101	-1.68439	0.577967	8.64446	0.00328057	0.0277673
PPP3CC	0.862401	5.19017	8.63697	0.00329408	0.0278609
AAMP	0.916433	5.76337	8.61692	0.00333055	0.0281484
DUSP13	-1.15757	2.01066	8.61528	0.00333354	0.0281527
CAMK1D	-1.31628	4.38709	8.61274	0.0033382	0.028171
SIGLEC5	1.35984	1.39227	8.61056	0.0033422	0.0281838
DNAJC7	0.866089	6.50521	8.60792	0.00334705	0.0282038
CAMKK1	-1.06722	3.22773	8.60048	0.00336074	0.0282804
PRKCD	0.89267	7.05014	8.60027	0.00336114	0.0282804
HIST2H3D	1.05841	2.78807	8.59767	0.00336593	0.0282998
MBP	-0.807976	5.8503	8.5951	0.00337069	0.0283188
IMPA2	-0.921465	3.48913	8.59276	0.00337501	0.028324
PSD3	1.41577	1.41156	8.59207	0.0033763	0.028324
SLC19A1	-1.3454	1.5124	8.58686	0.00338597	0.0283841
LOC100506023	-1.00164	2.74047	8.58196	0.00339509	0.0284395
CTSO	0.892958	4.52512	8.57491	0.00340828	0.0285289
CST3	-0.904795	10.4575	8.57348	0.00341095	0.0285303
AP1S3	-1.03717	3.09397	8.5645	0.00342782	0.0286502
WDPCP	-1.00721	3.53186	8.55832	0.00343946	0.0287263
VCPIP1	0.806367	5.08473	8.54879	0.00345752	0.028856
CCDC134	0.877516	4.11003	8.54199	0.00347047	0.0289427
GZMA	1.4549	1.52375	8.53737	0.00347927	0.0289948
PDRG1	0.931323	3.27756	8.5264	0.00350031	0.0291487
DNAJC12	-1.37539	1.29493	8.52394	0.00350505	0.0291536
C1QBP	0.828125	6.51454	8.52342	0.00350604	0.0291536
LOC100133161	1.56833	0.73241	8.51211	0.00352791	0.0293065
CCDC102B	-0.902078	3.96411	8.51124	0.00352959	0.0293065
FN3KRP	-0.926454	3.99757	8.50731	0.00353723	0.0293484
SP110	1.00682	3.26158	8.49687	0.00355758	0.0294957
DOCK9	2.08837	0.394398	8.49444	0.00356234	0.0295136
H2AFY2	-1.07293	3.60437	8.48485	0.00358116	0.0296478
CPM	0.874152	8.89863	8.47423	0.00360212	0.0297996
DNM3OS	-1.66003	0.663694	8.47033	0.00360986	0.0298418
LGALS3	-0.848374	8.54032	8.46723	0.00361603	0.0298711
MSRB1	0.812473	5.77398	8.46538	0.00361969	0.0298796
SMCR8	0.827446	6.54528	8.45283	0.00364476	0.0300646
CBX8	-1.15067	1.936	8.43771	0.0036752	0.0302937
EAF1	1.00246	7.16323	8.41966	0.00371186	0.0305736
ALPK3	-0.928989	3.71474	8.40806	0.00373562	0.030747
SLC39A1	0.890867	7.80182	8.40454	0.00374284	0.0307841
MGAT5	-0.814206	6.04479	8.40141	0.0037493	0.0308149
CUL1	0.88322	6.32916	8.39846	0.00375539	0.0308338
DOCK8	0.830694	7.38409	8.39766	0.00375704	0.0308338
BBIP1	1.42619	0.974584	8.39324	0.00376618	0.0308865
PARP15	-1.01469	5.26757	8.38787	0.00377733	0.0309555
ZFP14	-0.962687	3.05294	8.38621	0.00378078	0.0309614
ABI2	-0.922671	3.39313	8.36008	0.00383553	0.0313871
OLFM1	-1.78255	0.541197	8.3512	0.00385433	0.0315182
NAV1	-0.820909	4.4888	8.34662	0.00386406	0.0315751
CCDC109B	0.961592	4.45385	8.31845	0.00392445	0.0320454
NRSN2	0.973875	2.82158	8.31376	0.00393459	0.0320881
NAGPA-AS1	-1.13659	1.73382	8.31341	0.00393534	0.0320881
NAA16	-0.863994	5.06974	8.30557	0.00395236	0.0321976
SDHD	0.910347	7.54132	8.30272	0.00395858	0.0321976
MFI2	-0.987551	3.92818	8.30231	0.00395948	0.0321976
ANKS6	-1.12954	1.93885	8.30201	0.00396012	0.0321976
TBC1D4	-1.02585	2.58418	8.29527	0.00397485	0.0322942
ARHGEF9	-0.957032	4.1446	8.29176	0.00398253	0.0323335
NFE2L1	0.863767	7.83725	8.28875	0.00398913	0.0323639
RGS14	-1.3903	2.10531	8.26014	0.00405249	0.0328544
CNNM3	-1.10825	4.68707	8.24001	0.0040977	0.0331972
UGCG	1.01981	5.69	8.21329	0.00415848	0.0336655
ZNF672	0.832343	4.56535	8.20964	0.00416684	0.0336928
DAAM1	-0.949639	4.93483	8.20923	0.00416779	0.0336928
PPP1R15B	0.780134	5.83404	8.2054	0.00417658	0.0337399
EMR2	0.849602	7.86707	8.17689	0.00424275	0.03425
LOC653786	-1.33161	1.5411	8.17533	0.0042464	0.0342551
AGPAT3	0.812705	6.71401	8.17208	0.004254	0.034292
SSB	0.800166	6.29134	8.14845	0.0043098	0.0347172
HIST1H2BF	-1.35387	2.34644	8.1471	0.00431301	0.0347183
ICAM3	-1.5633	0.651792	8.13976	0.00433049	0.0348344
AIFM2	1.36069	2.32735	8.12702	0.00436104	0.0350552
GSG2	-1.03807	3.3739	8.11909	0.00438015	0.0351839
SRD5A3	-0.803435	5.70347	8.10831	0.00440627	0.0353548
KIF4A	-1.88938	0.631733	8.10774	0.00440766	0.0353548
TANK	0.848345	6.93395	8.10437	0.00441588	0.0353957
C17orf58	0.943772	3.50269	8.09674	0.00443449	0.0355198
RRP12	0.962902	4.5799	8.09339	0.0044427	0.035542
TARBP2	-1.09872	2.02087	8.09305	0.00444353	0.035542
DTNA	-1.4249	1.3381	8.08774	0.00445656	0.0356044
LOC282997	-1.11794	2.57479	8.08732	0.00445761	0.0356044
BTBD2	-0.924641	5.3494	8.08454	0.00446446	0.035634
ZNF331	-0.897906	3.77604	8.07865	0.00447899	0.0357248
PLOD2	1.68531	1.77101	8.0744	0.00448951	0.0357819
ZNF528	-1.29689	1.82434	8.07321	0.00449246	0.0357819
RNF24	0.941006	2.94532	8.07064	0.00449882	0.0358075
AK2	0.809003	6.47153	8.06141	0.0045218	0.0359652
NT5M	-1.39062	1.39651	8.02911	0.00460314	0.0365864
NBPF1	-0.985586	4.46639	8.02501	0.00461357	0.0366436
PSMB3	0.874874	7.84588	8.01203	0.00464675	0.0368814
SLC39A10	-1.56161	0.654352	8.01008	0.00465176	0.0368953
CKAP2	-0.966058	3.36392	8.0065	0.00466098	0.0369333
CDCA7L	-0.989653	2.72011	8.00569	0.00466306	0.0369333
C19orf71	-1.10329	2.24238	7.99584	0.0046885	0.0371088
SLMO2	0.881396	6.8625	7.97195	0.00475078	0.0375717
LOC100506730	-1.59071	1.81384	7.97087	0.0047536	0.0375717
XPO5	1.22705	4.40969	7.95346	0.00479955	0.0379084
MICALCL	-1.08112	2.33118	7.94505	0.00482191	0.0380586
ZDHHC14	-1.04935	3.25696	7.94318	0.00482688	0.0380713
RGCC	-0.850009	9.60368	7.94127	0.004832	0.0380851
CEP85L	-0.938958	3.73672	7.9122	0.00491025	0.038675
IRF3	0.820726	5.17435	7.90881	0.00491946	0.0387163
RHOU	0.943441	4.8176	7.90776	0.00492231	0.0387163
ANKRD13A	0.847043	6.3062	7.903	0.00493528	0.0387914
ATXN7	1.23106	1.53973	7.89571	0.00495522	0.0388972
ST5	-1.34006	1.79549	7.89557	0.0049556	0.0388972
PINK1	-0.825273	5.87904	7.88638	0.00498084	0.0390683
ZDHHC2	-0.821964	4.34748	7.88506	0.00498449	0.0390699
MYO7A	-0.905879	5.32693	7.88139	0.00499462	0.0391222
CCNY	-0.824091	7.50068	7.87989	0.00499875	0.0391276
GNLY	1.52659	1.73095	7.87726	0.00500604	0.0391576
NENF	-0.830862	6.24342	7.87088	0.00502372	0.0392688
CTSF	-0.948391	3.62738	7.86252	0.00504701	0.0394237
TTLL4	-0.781981	5.72812	7.85462	0.00506909	0.0395689
APOC2	-0.807201	6.70264	7.84635	0.00509234	0.0397231
CD109	-0.808543	7.30435	7.83702	0.00511868	0.0399011
ARFGAP3	0.808151	6.00221	7.83414	0.00512686	0.0399347
CYTH3	-0.876973	3.79839	7.83302	0.00513003	0.0399347
LYRM4	0.868558	5.17138	7.82478	0.00515347	0.0400896
MIR155HG	1.28693	1.46889	7.80787	0.00520191	0.0404387
CCDC50	0.780633	5.66073	7.79914	0.00522711	0.0406068
AKR1B1	0.998795	5.29391	7.79156	0.00524909	0.0407496
PPP4R2	0.755505	6.08106	7.77366	0.00530136	0.0411272
LILRB4	1.05127	8.54946	7.77023	0.00531143	0.0411772
STK39	-1.03208	3.1698	7.76895	0.0053152	0.0411782
AKT1S1	0.951559	3.41046	7.76323	0.00533206	0.0412807
WDR55	0.774128	5.94264	7.75828	0.0053467	0.0413658
SPN	-1.16015	1.74468	7.74982	0.0053718	0.0415317
PHF11	0.829844	3.94664	7.74497	0.00538624	0.041615
RAB3A	-1.12274	2.36285	7.74345	0.00539078	0.0416216
TAPBPL	0.756137	5.55507	7.73249	0.00542358	0.0418464
TWSG1	-0.883894	7.33307	7.7297	0.00543199	0.0418828
KIAA0101	-1.33064	1.61446	7.71634	0.00547233	0.0421652
GDF15	-0.788317	5.89833	7.71277	0.00548314	0.0422198
PRRC2C	0.965586	7.80575	7.69737	0.00553014	0.0425528
CLEC5A	1.96302	2.36709	7.67885	0.00558718	0.0429626
NOTCH1	0.915546	3.10725	7.67142	0.00561021	0.0431105
GPA33	-1.46926	1.05734	7.66615	0.00562664	0.0432005
FAHD2CP	-1.56222	0.595466	7.66481	0.00563083	0.0432005
ACSF2	-0.854215	4.73488	7.664	0.00563335	0.0432005
XPNPEP1	0.799409	5.26596	7.65598	0.00565843	0.0433615
IL4R	0.774887	6.44373	7.65485	0.005662	0.0433615
CD226	1.18046	1.66093	7.65191	0.00567121	0.0434028
ADARB1	-0.785544	4.93933	7.63298	0.00573105	0.0438312
HHEX	-0.826965	4.33289	7.62145	0.0057678	0.0440824
CNRIP1	-0.771682	4.70988	7.61733	0.005781	0.0441501
HNRNPUL1	0.947434	7.04039	7.61626	0.00578443	0.0441501
DMXL2	0.800097	8.53548	7.61397	0.00579177	0.0441764
SLC16A10	-1.0975	5.24385	7.59887	0.0058405	0.0445181
HIST1H4A	-1.14703	3.14131	7.59559	0.00585113	0.0445639
DUSP7	-0.746779	5.58131	7.59459	0.00585437	0.0445639
NT5DC1	-0.884788	3.81809	7.59079	0.00586672	0.044628
NLRX1	-0.983658	2.80848	7.57947	0.00590369	0.0448791
ATP11A	0.857629	6.38185	7.57604	0.00591492	0.0449344
ZG16B	1.14211	2.47832	7.57363	0.00592284	0.0449644
RNASE2	-1.47814	2.24061	7.57233	0.0059271	0.0449666
PRMT5	0.76419	5.16035	7.56502	0.00595121	0.0451194
EIF2AK2	0.771256	6.62547	7.55424	0.00598691	0.0453597
SLC22A15	0.822461	3.76148	7.55226	0.00599347	0.0453754
CCDC112	-0.913498	3.4046	7.55121	0.00599698	0.0453754
ZC2HC1A	-0.984095	3.101	7.54508	0.00601743	0.0454998
NCAPH	-1.04465	2.13974	7.54296	0.0060245	0.0455229
ARL5A	-0.857929	4.69909	7.53281	0.00605852	0.0457495
LXN	-0.773732	4.87879	7.5292	0.00607068	0.0458108
ZNF462	0.830179	3.93964	7.52725	0.00607726	0.04583
CLEC2B	0.965755	6.27674	7.52271	0.00609261	0.0459152
BCKDHB	-0.872776	3.61041	7.52098	0.00609845	0.0459287
EMILIN1	1.24309	4.1047	7.51599	0.00611537	0.0460256
EPHB2	-1.11565	2.60773	7.51189	0.00612932	0.0460999
MOV10	0.840523	4.35962	7.50942	0.00613772	0.0461101
ZBTB17	1.05406	4.18391	7.5091	0.0061388	0.0461101
CYP27A1	-0.817935	10.3405	7.50629	0.00614838	0.0461454
PANX1	1.05878	4.70574	7.50534	0.00615164	0.0461454
DENND1A	0.814187	5.85128	7.50286	0.0061601	0.0461784
TIE1	-0.934033	2.87028	7.49856	0.00617485	0.0462583
TBC1D22B	0.759264	5.08435	7.49179	0.00619808	0.0464011
NUP50	0.775998	5.78475	7.49063	0.00620209	0.0464011
CHMP5	0.78568	7.6395	7.48306	0.0062282	0.0465658
SYNJ2	-1.00682	3.2103	7.47887	0.00624274	0.0466437
UBE2S	0.793679	4.45945	7.47187	0.00626705	0.0467945
FAM126B	0.764426	4.82015	7.46834	0.00627934	0.0468554
LPXN	0.802872	4.10683	7.46699	0.00628405	0.0468598
SLC2A4RG	-0.886885	3.4507	7.45488	0.00632649	0.0471452
STON2	-1.05364	2.78393	7.44692	0.0063545	0.0473229
DNPEP	0.89835	3.70086	7.4297	0.0064156	0.0477465
LOC100132287	1.19049	2.48444	7.42799	0.00642169	0.0477606
ELMO2	0.86165	6.06157	7.41693	0.0064613	0.0480237
HMOX1	-0.79087	8.16877	7.41007	0.00648599	0.0481756
ELL	0.860796	4.60918	7.40739	0.00649566	0.0482158
RBBP7	-0.752015	5.64345	7.40529	0.00650323	0.0482405
NECAP2	0.788705	7.18765	7.38337	0.00658296	0.0488
ARFRP1	0.766554	4.70462	7.38059	0.00659316	0.0488163
LRRC6	-0.992426	2.44541	7.38042	0.00659377	0.0488163
TMC6	-0.756748	5.13523	7.37686	0.00660685	0.0488812
PPP1R18	1.02612	7.23953	7.3728	0.00662176	0.0489551
TRIM56	0.87484	3.2201	7.3718	0.00662547	0.0489551
LSP1	-0.792747	10.4596	7.36273	0.00665896	0.0491705
PLEKHA7	1.36227	1.25985	7.36114	0.00666485	0.049182
FOLR2	-1.08982	2.27495	7.35793	0.00667677	0.0492263
2018-03-09	0.863838	4.34348	7.35719	0.00667953	0.0492263
GCHFR	-0.915703	2.99964	7.34723	0.00671661	0.0494674
SIPA1L1	0.790766	4.1966	7.33969	0.00674484	0.0496282
SYTL3	-0.76385	5.02682	7.33704	0.0067548	0.0496282
FCGRT	-0.847469	7.49967	7.33684	0.00675553	0.0496282
FAM111B	-1.22569	1.66588	7.33674	0.00675594	0.0496282
FBXW9	-1.4849	0.503764	7.33179	0.00677456	0.0497327

## Sheet: 72h_CtrlvsMtb_HAM
	logFC	logCPM	LR	PValue	FDR
CXCL9	2.66348	4.37229	72.9216	1.34903e-17	1.44292e-13
IL2RA	4.47214	2.25994	57.2347	3.86783e-14	2.06852e-10
CXCL11	3.74439	2.68844	53.9871	2.01809e-13	7.19515e-10
CCR7	1.8633	3.89757	47.0902	6.77955e-12	1.81285e-08
GBP1P1	3.17391	2.17004	38.6741	5.00799e-10	1.07131e-06
GBP5	2.30681	6.8442	35.7659	2.2251e-09	3.96662e-06
ANKRD22	2.39191	2.77873	32.843	9.99099e-09	1.52662e-05
EBI3	3.65765	1.19786	28.4682	9.52485e-08	0.000127347
IDO1	4.57135	6.36364	26.5804	2.52795e-07	0.000300432
LAG3	2.8304	1.32025	24.8365	6.24048e-07	0.000667482
HIST1H3C	1.78765	2.98769	24.3276	8.12683e-07	0.000790223
GCH1	2.13866	4.57169	23.5227	1.23448e-06	0.00110034
GZMB	1.43568	4.01409	23.1994	1.46044e-06	0.0012016
MT1G	3.23871	3.90039	22.4098	2.20252e-06	0.00168272
ADAM19	2.16728	1.82798	22.0984	2.59029e-06	0.00184705
MDK	0.868864	5.59618	21.2029	4.13142e-06	0.00257706
IL23A	2.94308	2.85315	21.1269	4.29859e-06	0.00257706
PNPLA1	2.20083	1.89384	21.1057	4.34631e-06	0.00257706
IFIT5	1.14507	5.04428	21.0063	4.5778e-06	0.00257706
RSAD2	3.43956	8.26526	20.6774	5.43534e-06	0.00265045
MT1E	1.99029	6.25802	20.6261	5.58286e-06	0.00265045
PTGS2	2.60279	5.4704	20.6015	5.65505e-06	0.00265045
TNFSF10	1.71495	4.25044	20.441	6.14969e-06	0.00265045
KRT23	2.13785	1.6943	20.4299	6.18558e-06	0.00265045
NEURL3	3.14277	2.57494	20.3664	6.3943e-06	0.00265045
MT1X	1.83279	4.57322	20.3519	6.44275e-06	0.00265045
CP	2.3046	4.44333	20.0164	7.67802e-06	0.00298615
HESX1	2.09611	1.7079	19.9245	8.05598e-06	0.00298615
SERPINB2	3.54865	4.78638	19.8956	8.17867e-06	0.00298615
MMP10	3.17958	1.11552	19.8502	8.37552e-06	0.00298615
PSMB9	1.15645	7.06952	19.7184	8.97324e-06	0.00309606
C11orf96	3.05167	1.67208	19.6037	9.52835e-06	0.00318485
HIST1H3B	2.07586	2.70318	19.4035	1.0581e-05	0.0034245
OAS2	1.69394	7.38401	19.304	1.11474e-05	0.0034245
CXCL10	2.74475	6.28705	19.2908	1.12244e-05	0.0034245
CCL5	2.55144	7.26694	19.1814	1.18863e-05	0.0034245
CYP3A7	2.86482	1.46951	19.1448	1.21167e-05	0.0034245
IRF1	1.09445	6.44781	19.137	1.21663e-05	0.0034245
DUSP4	1.96857	2.19011	19.0204	1.29325e-05	0.00346675
CXCL13	3.03446	1.5062	19.0157	1.29646e-05	0.00346675
IFI6	1.58736	10.3938	18.9444	1.34586e-05	0.00346848
IL32	1.61194	7.0624	18.9217	1.36197e-05	0.00346848
CLEC4E	1.31801	7.10418	18.7742	1.47145e-05	0.00366015
CCL8	4.22559	4.68872	18.5735	1.6348e-05	0.00397404
TNFRSF4	2.5521	2.03508	18.1744	2.01572e-05	0.00479115
GBP4	1.17725	6.76406	17.9747	2.23856e-05	0.00505618
GNLY	1.62436	2.45407	17.954	2.26312e-05	0.00505618
DUSP5	1.32641	5.80958	17.9281	2.29409e-05	0.00505618
IFITM2	1.35683	3.67732	17.8891	2.34161e-05	0.00505618
STAP1	2.2242	1.87632	17.8713	2.36359e-05	0.00505618
IFIT1	2.10538	6.63638	17.7066	2.57735e-05	0.00540536
USP18	1.91561	5.31459	17.3991	3.02969e-05	0.00623184
LCN2	2.5888	1.24863	17.2535	3.27103e-05	0.00652131
LAD1	1.94023	1.81025	17.2411	3.29236e-05	0.00652131
IRAK2	1.27843	3.77532	17.0831	3.57797e-05	0.00695818
XAF1	1.40834	5.78372	17.0177	3.70334e-05	0.00707337
IL1A	0.972752	6.22429	16.9694	3.79862e-05	0.00712807
CFP	-1.56806	6.4521	16.915	3.9092e-05	0.0072091
AMICA1	-1.57307	4.69394	16.8676	4.00795e-05	0.00726594
IFIH1	1.15504	6.48557	16.8301	4.08793e-05	0.00728741
CMPK2	1.80985	7.1225	16.7644	4.23205e-05	0.00742066
PSMA3	0.959553	4.28709	16.6816	4.42069e-05	0.00762639
LIF	1.95943	3.54699	16.6492	4.4969e-05	0.00763473
CSF2	2.66089	1.30069	16.6012	4.61212e-05	0.007708
HERC6	1.372	4.56507	16.5692	4.69069e-05	0.00771872
ABI3BP	2.34309	1.40936	16.455	4.98198e-05	0.00797132
APOO	0.98361	5.5635	16.4507	4.99325e-05	0.00797132
UBE2L6	0.95818	6.65033	16.3689	5.21333e-05	0.00820027
IFITM3	1.85296	6.72407	16.2627	5.51388e-05	0.00845244
GPR84	1.81022	5.23785	16.2566	5.5317e-05	0.00845244
HIST1H3F	1.69783	1.9979	16.151	5.84888e-05	0.0087599
IFITM1	1.77117	6.707	16.1355	5.89672e-05	0.0087599
ISG15	2.12973	7.37689	16.0656	6.11843e-05	0.00896475
EPSTI1	1.34252	6.92793	15.9018	6.67169e-05	0.0096433
HIST1H3G	2.23173	1.14137	15.8459	6.87155e-05	0.00979975
VSIG4	-0.944525	5.42277	15.6907	7.45917e-05	0.0103854
DDX60	1.19441	6.2142	15.6863	7.47643e-05	0.0103854
PXN	0.979641	6.21111	15.6576	7.59073e-05	0.010409
TLR2	1.23023	6.0263	15.4679	8.39198e-05	0.0112602
SAMD9L	1.1314	5.9997	15.4611	8.42201e-05	0.0112602
CD38	0.92629	6.03634	15.4207	8.60407e-05	0.0113616
OVOL1	1.24755	3.29613	15.2812	9.26356e-05	0.0120189
HAPLN3	2.08195	3.23046	15.2684	9.32653e-05	0.0120189
INSIG1	1.09103	5.52686	15.2045	9.64718e-05	0.0121425
THBS1	-1.30492	6.13811	15.2041	9.64952e-05	0.0121425
STAT1	1.32373	10.0482	15.067	0.00010376	0.0129049
ECE1	1.17618	4.77875	14.8554	0.000116075	0.0142537
GP1BA	2.46341	2.68623	14.8361	0.00011727	0.0142537
DHX58	1.24407	4.58701	14.7779	0.000120944	0.014503
IFIT2	1.47728	7.39216	14.761	0.000122034	0.014503
LTA	3.01955	1.4749	14.693	0.000126516	0.0148704
JAK3	1.11428	3.66913	14.6469	0.000129646	0.0149415
EEPD1	-1.00516	3.86706	14.643	0.000129914	0.0149415
IFI44	1.621	6.85938	14.573	0.000134829	0.0153418
DIRAS2	1.7894	2.38412	14.5335	0.000137688	0.0154418
MX1	1.80822	8.8166	14.4915	0.000140793	0.0154418
GBP1	1.6872	8.88393	14.4771	0.000141875	0.0154418
IER3	1.31765	5.90462	14.4727	0.000142206	0.0154418
EREG	2.64937	3.68383	14.4449	0.000144321	0.0154418
HELZ2	2.09344	4.35979	14.4442	0.000144374	0.0154418
S100A9	-1.01436	5.40248	14.4255	0.000145814	0.0154418
IRF7	1.66969	6.88695	14.2976	0.000156066	0.0161868
MX2	1.35755	5.74774	14.2966	0.00015615	0.0161868
QPCT	0.912487	6.27658	14.2755	0.00015791	0.0161868
MT1M	3.10421	3.60294	14.2637	0.000158902	0.0161868
PNPLA3	-1.02276	5.93997	14.1472	0.000169048	0.0170579
NBN	0.97007	6.97982	14.1256	0.000170998	0.0170934
REXO1L2P	-2.38321	1.02704	14.1069	0.000172713	0.017105
TNF	1.39644	5.5099	14.0647	0.000176624	0.0173319
IFI44L	3.46172	5.41284	14.0375	0.000179204	0.0173553
MPEG1	-1.13394	5.87627	14.028	0.000180108	0.0173553
OASL	1.38997	4.78878	14.0099	0.000181849	0.0173666
OAS3	1.56822	8.25157	13.835	0.000199583	0.018852
CD101	-1.16162	5.36714	13.8224	0.000200929	0.018852
SCIN	-1.16591	3.44658	13.7115	0.000213142	0.0198241
TRPC6	-1.78348	2.9416	13.6744	0.000217402	0.020046
PARP14	0.953666	7.86391	13.467	0.000242793	0.0221958
MT1F	1.66823	5.67537	13.3593	0.00025715	0.0232012
ZC3H12C	0.818239	4.62997	13.3521	0.000258128	0.0232012
MIR155HG	1.63474	2.06264	13.2281	0.000275783	0.0245815
STAT2	1.01801	7.93187	13.1749	0.000283719	0.0250798
CISH	0.921923	5.39203	13.1145	0.000293017	0.0251096
CERK	-0.685765	6.09556	13.105	0.000294506	0.0251096
TNFSF15	1.08457	4.27374	13.104	0.000294667	0.0251096
KDM6B	0.824869	5.73107	13.1004	0.000295229	0.0251096
HERC5	1.31369	6.40831	13.0968	0.000295794	0.0251096
GBP3	0.788298	5.42532	13.0562	0.000302284	0.0254493
RHOF	0.797369	4.81229	13.0422	0.000304554	0.0254493
PML	1.23823	5.52512	12.9964	0.000312085	0.0255911
LY6E	1.18475	7.51985	12.9925	0.00031274	0.0255911
CFB	1.53993	7.33046	12.9884	0.000313428	0.0255911
ZC3H12A	1.15808	5.04961	12.9559	0.000318909	0.0258413
MT2A	2.02031	10.0415	12.9134	0.000326243	0.0262368
IFIT3	1.65798	5.41597	12.8065	0.000345412	0.0275711
CCL4	2.37867	8.60319	12.7518	0.000355671	0.0281236
CCL20	3.35499	6.9427	12.7417	0.000357593	0.0281236
GRAMD1A	1.54429	6.69127	12.7053	0.000364613	0.0284664
PDE4B	0.856189	6.30792	12.6661	0.000372338	0.0288589
PARP10	0.846442	6.57287	12.3457	0.000442011	0.0339486
PARP9	1.16458	5.97929	12.3358	0.000444353	0.0339486
OCSTAMP	1.32823	4.73082	12.2788	0.000458134	0.0347532
CABLES1	-0.819955	5.82011	12.1617	0.000487811	0.0367438
C4A	1.76647	1.22379	12.1025	0.000503556	0.0376646
FAM26F	1.92708	2.22459	11.9904	0.000534745	0.0397197
CXCL1	1.77886	3.70605	11.9661	0.000541762	0.0399634
PGM5P2	-1.18783	2.3214	11.8978	0.000561996	0.0409494
SORL1	-0.934819	5.57419	11.8952	0.000562787	0.0409494
GMPR	0.850835	4.66027	11.8565	0.000574593	0.0412551
ADAMTS15	-1.23898	2.72836	11.8343	0.000581509	0.0412551
HIST1H4E	-0.733836	5.85961	11.8237	0.000584821	0.0412551
SCARF1	1.113	4.44261	11.8212	0.000585597	0.0412551
MMP12	1.39735	4.65702	11.8191	0.000586272	0.0412551
IL15RA	1.15765	6.00189	11.7297	0.000615099	0.0427796
FBXO6	0.888962	4.6697	11.7125	0.000620808	0.0427796
TNFAIP6	3.50844	8.86745	11.7045	0.000623507	0.0427796
DCUN1D3	1.13478	4.91282	11.7032	0.000623936	0.0427796
IL1B	1.62578	9.2274	11.649	0.000642372	0.0437631
CPVL	-0.868882	7.16712	11.6194	0.000652661	0.0441827
CCL22	1.29624	9.90486	11.6018	0.000658886	0.0443235
PSTPIP2	1.27963	5.64368	11.5751	0.000668402	0.0446713
ISG20	3.37459	3.38767	11.5584	0.000674444	0.0446713
HCAR3	1.55885	4.5689	11.5525	0.000676584	0.0446713
BIRC3	0.763976	5.8861	11.5408	0.000680864	0.0446781
G0S2	2.42322	8.1192	11.5225	0.0006876	0.044845
IL6	3.35919	2.9295	11.4995	0.000696159	0.045128
SERPINB9	0.921951	4.37726	11.4528	0.000713864	0.0459969
CYB5R3	1.71655	2.69454	11.4312	0.000722209	0.0462559
IFI35	1.14744	7.37628	11.401	0.000734037	0.0467337
CYBRD1	-0.9749	3.54429	11.3706	0.000746162	0.0469627
HS3ST3B1	2.12742	1.44071	11.37	0.000746415	0.0469627
USP30-AS1	1.1701	3.0205	11.3525	0.000753458	0.0471286
PLK3	0.88448	5.86269	11.3261	0.000764258	0.0475262
TMEM132A	1.29036	4.39207	11.2527	0.000795077	0.0491569

## Sheet: 72h_CtrlvsMtb_MDM
	logFC	logCPM	LR	PValue	FDR
PTGES	10.0485	7.27966	924.797	3.99e-203	4.59e-199
TNFAIP6	8.56883	11.2647	848.194	1.8e-186	1.03e-182
IDO1	10.1345	9.32698	845.598	6.59e-186	2.52e-182
CRISPLD2	7.25184	6.75817	827.285	6.31e-182	1.81e-178
CD38	5.87974	7.00644	709.801	2.21e-156	5.08e-153
LOC440896	12.4653	5.2853	688.038	1.19e-151	2.29e-148
IL6	8.44408	5.6843	671.909	3.84e-148	6.31e-145
UBD	10.0212	8.61843	653.016	4.93e-144	7.09e-141
CSF3	12.3376	5.15423	651.728	9.4e-144	1.2e-140
CCR7	8.07385	5.45471	641.98	1.24e-141	1.43e-138
PTGS2	6.82571	8.81488	616.166	5.1e-136	5.33e-133
ORM2	9.73901	5.19146	608.136	2.85e-134	2.73e-131
C1S	8.24889	6.04654	604.97	1.39e-133	1.23e-130
IL23A	8.17641	5.24492	581.63	1.66e-128	1.36e-125
STAB1	-5.90723	5.99345	569.733	6.42e-126	4.92e-123
PDE4B	4.76753	6.93735	569.091	8.85e-126	6.36e-123
CA12	7.21939	5.46692	568.001	1.53e-125	1.03e-122
CCL18	5.43087	6.30769	553.818	1.86e-122	1.19e-119
ORM1	10.1017	4.7243	540.666	1.35e-119	8.18e-117
FABP4	-6.01948	6.40709	535.704	1.62e-118	9.33e-116
CLEC6A	5.78807	5.01963	524.462	4.53e-116	2.48e-113
NCF1B	6.10946	6.67212	477.878	6.19e-106	3.24e-103
GCH1	5.1999	6.24831	472.05	1.15e-104	5.74e-102
NCF1	5.17525	8.63648	471.454	1.55e-104	7.41e-102
LYVE1	-7.58682	4.72695	467.02	1.43e-103	6.56e-101
C1RL	4.66347	5.63363	444.434	1.17e-98	5.19e-96
GBP1P1	11.5555	4.40173	439.879	1.15e-97	4.9e-95
CLEC4E	4.6073	7.7372	437.34	4.11e-97	1.69e-94
C3	5.85049	5.16149	427.908	4.64e-95	1.84e-92
CCL20	7.08995	5.28317	427.281	6.35e-95	2.43e-92
F13A1	-8.52411	4.85286	422.168	8.23e-94	3.05e-91
NCF1C	6.06443	6.07886	422.082	8.6e-94	3.09e-91
ANKRD22	7.59272	4.7305	406.013	2.7e-90	9.42e-88
IL1R2	-4.59233	5.16773	403.056	1.19e-89	4.03e-87
IL8	7.03248	11.1803	381.355	6.31e-85	2.07e-82
S100A8	4.63172	5.07128	379.211	1.85e-84	5.91e-82
CXCL3	4.84392	7.17619	364.723	2.64e-81	8.2e-79
GRAMD1A	3.54785	7.24681	350.605	3.13e-78	9.47e-76
CD180	-7.56618	4.01467	349.88	4.5e-78	1.33e-75
APOL3	4.95819	8.20171	344.583	6.41e-77	1.84e-74
CRIM1	3.26103	6.82669	342.686	1.66e-76	4.66e-74
RNASE1	-4.53945	6.34156	342.506	1.82e-76	4.97e-74
C1R	7.59597	3.90987	342.217	2.1e-76	5.61e-74
CXCL2	4.62159	6.34375	340.012	6.34e-76	1.66e-73
IFNG	9.08794	3.75427	338.738	1.2e-75	3.07e-73
WNT5A	5.5839	4.29005	335.501	6.09e-75	1.52e-72
CCL15	9.0824	3.76517	332.865	2.28e-74	5.59e-72
MAP1LC3A	4.83267	6.87932	322.762	3.63e-72	8.69e-70
SLC2A6	4.01559	5.94273	318.028	3.9e-71	9.14e-69
FPR2	5.93086	3.92972	315.113	1.68e-70	3.87e-68
ALDH2	3.68585	8.77153	315.053	1.73e-70	3.91e-68
IL2RA	8.69161	3.35627	308.382	4.92e-69	1.09e-66
ITGB8	3.7783	5.93021	307.032	9.68e-69	2.1e-66
GATM	-3.44727	5.38376	303.168	6.72e-68	1.43e-65
INHBA	5.16515	6.93679	299.225	4.86e-67	1.02e-64
HAPLN3	5.994	4.02207	295.237	3.59e-66	7.38e-64
ADRA2B	-5.03362	4.41295	291.867	1.95e-65	3.93e-63
ZC3H12A	3.41895	6.34753	291.035	2.96e-65	5.87e-63
IL1B	4.76767	10.3159	282.409	2.24e-63	4.37e-61
A4GALT	4.14519	4.57833	281.151	4.22e-63	8.08e-61
HAMP	-3.44754	5.76171	279.946	7.71e-63	1.45e-60
IRF1	4.34672	7.66222	279.059	1.2e-62	2.23e-60
VEGFA	3.17828	6.13644	275.747	6.34e-62	1.16e-59
LAMP3	5.33935	3.85815	275.331	7.82e-62	1.4e-59
FAM124A	3.32169	4.98616	266.362	7.04e-60	1.25e-57
CXCL1	5.14921	6.76842	266.272	7.37e-60	1.28e-57
SOD2	4.27798	13.0619	266.233	7.51e-60	1.29e-57
TNFAIP3	3.05714	7.04656	265.268	1.22e-59	2.06e-57
MGC12916	4.02368	4.40836	263.41	3.1e-59	5.17e-57
CLEC4D	6.85505	3.17038	262.824	4.16e-59	6.83e-57
GBP5	6.46632	10.6659	260.426	1.39e-58	2.25e-56
SPOCD1	-3.02542	5.93855	260.018	1.7e-58	2.72e-56
LIMK2	3.05758	5.66557	257.266	6.77e-58	1.07e-55
FABP5	-3.21527	8.65916	255.286	1.83e-57	2.84e-55
SCIN	-3.63344	6.1441	253.482	4.52e-57	6.94e-55
ADORA2A	5.05347	3.74856	252.159	8.78e-57	1.33e-54
EDN1	3.49751	5.51127	251.628	1.15e-56	1.71e-54
RASL11B	-4.86876	4.41779	248.444	5.67e-56	8.36e-54
TUBA1B	-3.3571	7.90641	247.958	7.24e-56	1.05e-53
CCL5	4.76841	7.14622	241.279	2.07e-54	2.98e-52
SIPA1L1	2.89848	6.07765	241.173	2.18e-54	3.1e-52
ADA	3.24667	4.67568	240.03	3.87e-54	5.43e-52
IL15RA	4.84195	5.81092	239.712	4.54e-54	6.3e-52
NAMPT	3.14201	9.89557	238.83	7.08e-54	9.69e-52
HPGDS	-4.3342	6.08938	238.245	9.49e-54	1.28e-51
GPR141	2.95033	5.35654	237.408	1.44e-53	1.93e-51
BMF	2.89822	6.28839	236.607	2.16e-53	2.86e-51
EREG	4.07792	6.38419	230.548	4.53e-52	5.92e-50
LRRK2	3.44581	7.30314	228.89	1.04e-51	1.35e-49
DNASE2B	-4.54471	6.3323	227.227	2.4e-51	3.07e-49
CD300E	5.23804	4.26115	226.527	3.41e-51	4.31e-49
IL32	6.20583	8.41674	225.487	5.75e-51	7.19e-49
LAMB3	2.76719	5.71375	224.199	1.1e-50	1.36e-48
SGPP2	5.59121	3.843	222.129	3.11e-50	3.8e-48
GPAT2	-3.7324	4.59714	221.501	4.26e-50	5.15e-48
MXD1	2.51679	6.34312	220.915	5.71e-50	6.84e-48
ASB2	-4.61688	3.78631	217.848	2.67e-49	3.16e-47
SLC7A11	4.02837	6.79329	215.966	6.86e-49	8.05e-47
RNF144B	3.28596	4.4297	215.452	8.88e-49	1.03e-46
G0S2	3.52723	10.8585	214.661	1.32e-48	1.52e-46
PSTPIP2	3.08309	7.07528	212.878	3.24e-48	3.69e-46
SMPDL3A	3.31344	4.44057	211.738	5.74e-48	6.47e-46
MS4A7	2.62948	8.14543	211.278	7.23e-48	8.07e-46
CES1	6.37055	2.98265	210.981	8.39e-48	9.28e-46
CD52	-3.1467	9.22425	209.436	1.82e-47	2e-45
CAMK1	-2.70264	5.58348	208.516	2.9e-47	3.14e-45
TNFAIP2	3.10288	7.22781	208.463	2.97e-47	3.2e-45
APOL4	10.492	3.3987	205.574	1.27e-46	1.35e-44
TNF	3.65347	5.03917	202.413	6.21e-46	6.56e-44
NFKBIZ	2.44441	7.21107	201.288	1.09e-45	1.14e-43
TMEM132A	4.31699	4.13046	201.052	1.23e-45	1.28e-43
TUBB2A	-3.42498	5.37821	200.835	1.37e-45	1.41e-43
GPR34	-3.72762	6.33133	199.843	2.26e-45	2.3e-43
KYNU	2.73186	5.65636	199.449	2.75e-45	2.78e-43
GBP4	5.66166	7.23134	196.28	1.35e-44	1.35e-42
MN1	9.67477	2.55128	195.904	1.64e-44	1.62e-42
CYP24A1	5.98096	2.79815	195.086	2.47e-44	2.43e-42
TMEM158	3.038	4.80132	194.918	2.68e-44	2.62e-42
GZMB	5.13083	3.29988	194.74	2.94e-44	2.84e-42
FAM26F	5.23087	4.17446	187.226	1.28e-42	1.23e-40
HLA-DOA	4.04547	5.96311	187.11	1.36e-42	1.29e-40
NINJ1	2.55376	8.42823	184.379	5.36e-42	5.06e-40
LOC145474	2.79405	4.87874	183.871	6.92e-42	6.47e-40
NFE2L3	2.8828	4.76412	183.303	9.21e-42	8.54e-40
JAK3	3.37243	3.9256	183.143	9.98e-42	9.19e-40
SCN1B	4.18246	3.70087	182.973	1.09e-41	9.92e-40
PIM2	2.72447	4.9603	182.661	1.27e-41	1.15e-39
NFKBIA	2.49349	8.19649	182.454	1.41e-41	1.27e-39
CCL4	2.62443	7.41616	181.941	1.83e-41	1.63e-39
SCARF1	2.47424	5.33879	181.659	2.11e-41	1.86e-39
MMP12	-3.71602	10.9172	180.833	3.19e-41	2.8e-39
HCST	-2.3792	7.4878	180.028	4.78e-41	4.16e-39
NKG7	3.52916	3.6919	179.849	5.23e-41	4.52e-39
MMP8	-2.90676	5.31816	178.428	1.07e-40	9.17e-39
TUBA1A	-2.58169	9.12272	177.945	1.36e-40	1.16e-38
MS4A14	2.39354	5.4763	175.546	4.55e-40	3.85e-38
TLR8	2.46641	6.37303	175.21	5.39e-40	4.52e-38
HLA-DQA1	4.25476	7.31832	175.057	5.82e-40	4.85e-38
SOCS3	3.63439	3.64357	174.63	7.21e-40	5.97e-38
OSM	4.53855	5.75297	173.318	1.39e-39	1.15e-37
BCL2L11	2.85371	4.34212	172.874	1.74e-39	1.42e-37
AIM2	4.90547	2.95665	168.626	1.48e-38	1.2e-36
TNFRSF11A	-3.50089	4.55845	166.788	3.72e-38	2.99e-36
FRAT1	3.41675	3.35559	163.997	1.52e-37	1.21e-35
IRAK3	2.26737	5.09378	163.694	1.76e-37	1.4e-35
MSMO1	-2.39714	6.08445	161.038	6.71e-37	5.29e-35
EGLN3	-3.24515	3.76611	160.982	6.9e-37	5.4e-35
GLT1D1	4.45973	2.72034	159.422	1.51e-36	1.18e-34
RARRES3	4.70229	5.39819	159.308	1.6e-36	1.24e-34
IL3RA	5.18832	2.9828	158.832	2.04e-36	1.56e-34
SEMA4D	3.43062	5.45786	158.793	2.08e-36	1.58e-34
ADAMTS15	-3.10845	4.04907	158.469	2.44e-36	1.85e-34
C19orf59	9.57256	2.38329	157.067	4.95e-36	3.72e-34
PELI2	2.88745	3.9486	156.462	6.71e-36	4.99e-34
IL1A	4.36325	3.91162	156.458	6.72e-36	4.99e-34
FAM20A	2.23976	5.69861	154.965	1.43e-35	1.05e-33
MET	3.39943	4.30128	154.758	1.58e-35	1.16e-33
PLAUR	2.66392	11.2677	154.111	2.19e-35	1.59e-33
SIK1	2.84522	4.43534	152.627	4.62e-35	3.34e-33
CSF1	-2.79866	9.33427	150.784	1.17e-34	8.4e-33
DHCR24	-2.07354	7.05145	150.431	1.4e-34	9.97e-33
CIITA	3.90132	6.30277	149.815	1.9e-34	1.35e-32
RAB42	-2.26455	5.44462	149.03	2.82e-34	1.99e-32
S100P	5.82045	2.51278	147.542	5.98e-34	4.19e-32
HLA-DPB1	2.72625	9.09638	147.341	6.61e-34	4.61e-32
CD82	1.99391	6.92963	147.051	7.65e-34	5.3e-32
VNN2	3.27761	6.38863	146.779	8.77e-34	6.01e-32
CSF2RB	2.92245	7.55276	146.776	8.78e-34	6.01e-32
CCDC69	2.29417	6.037	145.059	2.09e-33	1.42e-31
STOM	2.51305	9.00608	144.769	2.41e-33	1.63e-31
NBN	1.97158	6.83459	144.352	2.98e-33	2e-31
SH3PXD2B	2.10668	5.87174	143.784	3.96e-33	2.65e-31
CD300A	-2.27543	7.23541	142.319	8.28e-33	5.51e-31
SH3RF2	-2.98682	4.73209	142.13	9.11e-33	6.02e-31
FAIM3	-2.32913	7.14595	141.765	1.09e-32	7.19e-31
LAD1	5.61905	2.27477	141.66	1.15e-32	7.54e-31
LNPEP	5.42436	2.81042	140.82	1.76e-32	1.14e-30
AGTRAP	2.01737	7.45438	140.558	2.01e-32	1.3e-30
SAT1	2.34581	9.94322	140.246	2.35e-32	1.51e-30
INSIG2	2.32862	4.85355	140.15	2.47e-32	1.58e-30
SMOX	2.46361	4.58326	139.915	2.78e-32	1.77e-30
CD163L1	-3.151	3.32363	139.679	3.13e-32	1.98e-30
MMD	-2.06219	5.85135	139.469	3.48e-32	2.19e-30
MYO1G	4.75684	2.63411	139.371	3.65e-32	2.28e-30
CD300LB	-4.06611	7.36223	139	4.4e-32	2.74e-30
CCND2	-2.12275	5.53259	137.966	7.41e-32	4.58e-30
F3	-2.37917	5.57498	137.671	8.6e-32	5.29e-30
GBP1	4.84236	9.74169	137.65	8.69e-32	5.32e-30
KREMEN1	4.66122	2.39681	136.794	1.34e-31	8.14e-30
GRAMD1B	2.39612	4.46345	135.882	2.12e-31	1.28e-29
NT5DC2	-2.97233	3.90317	134.775	3.7e-31	2.23e-29
TNIP3	7.15676	1.849	132.025	1.48e-30	8.85e-29
IL31RA	6.63259	2.21866	131.446	1.98e-30	1.18e-28
TRANK1	2.07414	4.99959	131.079	2.38e-30	1.41e-28
CLMN	2.00373	4.92842	130.502	3.18e-30	1.88e-28
MCOLN2	2.98381	3.44015	129.968	4.17e-30	2.44e-28
HPCAL1	-1.97614	7.93848	129.878	4.36e-30	2.54e-28
ADORA3	-8.88609	1.84474	129.448	5.41e-30	3.14e-28
KIAA1199	3.53083	3.01435	128.854	7.3e-30	4.22e-28
TUBA1C	-2.20933	9.54516	128.556	8.48e-30	4.88e-28
SEL1L2	-4.7833	2.68431	128.101	1.07e-29	6.1e-28
AOX1	4.09727	3.23947	127.962	1.14e-29	6.52e-28
LIMA1	-2.10871	6.08967	126.956	1.9e-29	1.08e-27
GYPC	2.07367	6.03008	126.81	2.04e-29	1.15e-27
HS3ST3B1	7.08913	1.81503	126.613	2.26e-29	1.27e-27
SLC43A2	2.11054	7.11179	126.09	2.94e-29	1.64e-27
PCSK6	-2.34805	5.16584	125.912	3.21e-29	1.79e-27
HS3ST2	-4.42817	2.80083	125.703	3.57e-29	1.97e-27
APOL1	2.88578	5.80918	125.108	4.82e-29	2.65e-27
PLA2G4B	2.89937	3.37819	124.695	5.93e-29	3.25e-27
SPRY2	-2.08765	5.91	124.531	6.45e-29	3.51e-27
FBN1	4.17732	2.38067	124.181	7.69e-29	4.17e-27
PLS3	-2.53275	5.27589	124.151	7.81e-29	4.22e-27
CSRP2	-2.81167	4.44608	123.393	1.14e-28	6.15e-27
ITGA3	-1.98352	8.23991	122.947	1.43e-28	7.66e-27
B4GALT1	2.04488	8.78105	122.684	1.64e-28	8.71e-27
SLED1	2.64132	3.93008	122.004	2.3e-28	1.22e-26
TM4SF19	-3.11361	10.7102	120.991	3.84e-28	2.03e-26
BMP6	4.59261	3.51752	120.937	3.95e-28	2.07e-26
PFKFB3	1.95083	6.43087	120.89	4.04e-28	2.11e-26
SLC25A37	2.74424	3.31663	120.791	4.25e-28	2.21e-26
CD274	1.99743	7.09039	120.332	5.35e-28	2.77e-26
CP	3.92346	8.58095	120.237	5.61e-28	2.9e-26
DBI	-2.13596	9.67904	120.187	5.76e-28	2.96e-26
TNIP1	2.04029	8.19075	120.063	6.13e-28	3.13e-26
RIPK2	1.86556	7.75127	120.057	6.15e-28	3.13e-26
CFB	4.11097	6.77118	119.914	6.61e-28	3.35e-26
TIMP3	-2.17401	6.91003	119.608	7.71e-28	3.89e-26
PLEKHM3	1.96451	5.28554	119.206	9.44e-28	4.74e-26
C1QTNF1	7.02447	1.703	119.087	1e-27	5.01e-26
TBL1X	3.56834	3.0513	119.016	1.04e-27	5.17e-26
STX11	2.2627	7.26677	118.836	1.14e-27	5.64e-26
PRKACB	-1.88511	5.97166	117.547	2.18e-27	1.08e-25
RASGRP1	2.80979	4.39418	117.159	2.65e-27	1.3e-25
IER3	1.79823	7.61659	117.144	2.67e-27	1.31e-25
LPL	-2.65813	9.6883	116.592	3.53e-27	1.72e-25
ABTB2	3.06588	3.07337	116.168	4.37e-27	2.12e-25
GADD45B	2.83323	4.56069	116.064	4.6e-27	2.22e-25
IDO2	8.95365	1.90582	115.656	5.65e-27	2.72e-25
ZNF366	-3.00403	3.76679	115.17	7.22e-27	3.46e-25
CRABP2	-2.10005	7.85678	114.583	9.71e-27	4.64e-25
BCL9L	1.82866	5.05682	111.635	4.3e-26	2.04e-24
C20orf26	-3.25623	4.51791	111.562	4.46e-26	2.11e-24
GVINP1	2.4019	4.4161	111.418	4.79e-26	2.26e-24
TREM2	-2.4159	8.81563	110.626	7.15e-26	3.36e-24
ACAT2	-3.11659	6.41397	110.538	7.47e-26	3.49e-24
NOD2	3.00988	2.8802	110.251	8.64e-26	4.02e-24
TBC1D9	1.84379	7.69273	109.721	1.13e-25	5.23e-24
MT1M	5.52245	2.79665	109.6	1.2e-25	5.54e-24
YPEL3	1.76812	6.51406	109.537	1.24e-25	5.7e-24
EMP1	-2.70772	7.51722	109.393	1.33e-25	6.1e-24
ATG2A	1.74727	6.0756	108.949	1.67e-25	7.6e-24
PTPRN	4.76972	2.13338	108.634	1.95e-25	8.87e-24
TM4SF1	2.67513	4.1003	108.432	2.16e-25	9.79e-24
ADD2	-3.32114	3.73548	108.402	2.19e-25	9.9e-24
FADS2	-2.51175	5.32134	107.857	2.89e-25	1.3e-23
MRGPRF	-2.69724	3.46735	107.427	3.59e-25	1.61e-23
CDH23	-1.94202	5.50435	107.3	3.83e-25	1.7e-23
PDCD1LG2	1.93208	6.53201	107.294	3.84e-25	1.7e-23
FABP3	-2.79886	7.24859	107.038	4.37e-25	1.93e-23
LOC728431	2.52325	3.53694	106.994	4.47e-25	1.97e-23
LINC00113	5.79902	2.33543	106.804	4.92e-25	2.16e-23
MSC	2.11321	6.01904	106.723	5.12e-25	2.24e-23
TMEM150B	2.35089	5.9361	106.676	5.24e-25	2.28e-23
ST14	-1.76272	6.5645	106.655	5.3e-25	2.3e-23
FAM49A	1.6547	6.75828	106.482	5.78e-25	2.5e-23
LSP1	-2.04308	10.4011	106.105	6.99e-25	3.01e-23
MTMR1	-1.98961	7.19354	106.084	7.07e-25	3.03e-23
CLN6	-1.69267	6.52548	105.928	7.65e-25	3.27e-23
IQGAP3	-2.39783	4.16708	105.76	8.32e-25	3.55e-23
NLRC5	1.66415	6.44493	105.229	1.09e-24	4.62e-23
SHB	-1.86209	5.05629	105.165	1.12e-24	4.75e-23
DDIT4	2.00729	6.95307	104.766	1.37e-24	5.79e-23
PSMB9	2.07623	7.18545	104.033	1.99e-24	8.35e-23
GUCY1B2	5.81965	1.82443	104.005	2.02e-24	8.44e-23
KRT17	-3.56786	2.93339	103.705	2.35e-24	9.79e-23
BAIAP2	-1.78028	6.15566	102.978	3.39e-24	1.41e-22
VNN3	5.30321	1.89197	102.971	3.4e-24	1.41e-22
SKIL	1.91139	6.39714	102.719	3.86e-24	1.59e-22
KL	4.35521	2.54334	102.277	4.83e-24	1.98e-22
NOTCH3	2.29219	4.26201	101.987	5.59e-24	2.29e-22
ACSL1	1.95545	9.69904	101.614	6.75e-24	2.75e-22
CD163	-2.47109	8.76083	101.587	6.84e-24	2.78e-22
GBP3	3.29956	6.2846	101.085	8.81e-24	3.57e-22
TEX2	-1.86102	6.47536	100.279	1.32e-23	5.34e-22
LTC4S	-5.98545	1.80145	100.162	1.4e-23	5.63e-22
PDPN	1.69123	6.3686	100.162	1.4e-23	5.63e-22
SIGLEC14	2.16582	4.0635	100.042	1.49e-23	5.96e-22
CCL3	1.81887	8.21318	98.7231	2.9e-23	1.16e-21
IL15	3.36409	2.52723	98.7117	2.92e-23	1.16e-21
ST6GALNAC2	2.01272	4.98251	98.5773	3.13e-23	1.24e-21
GADD45G	3.08183	4.565	98.3896	3.44e-23	1.35e-21
STARD10	2.06929	4.24887	98.2086	3.77e-23	1.48e-21
ARHGAP22	-2.06549	4.29966	97.6327	5.04e-23	1.97e-21
CYP51A1	-1.70471	7.72655	97.2591	6.08e-23	2.37e-21
AKT3	1.69329	7.15323	97.153	6.42e-23	2.49e-21
EBP	-1.88324	5.62635	97.1446	6.44e-23	2.49e-21
AFAP1L1	-2.52406	6.31686	97.1401	6.46e-23	2.49e-21
C21orf7	2.56182	3.90758	96.9278	7.19e-23	2.77e-21
CD72	2.32209	4.45935	96.6444	8.3e-23	3.18e-21
EEPD1	-2.23928	4.50259	96.3959	9.41e-23	3.59e-21
SLAMF6	-1.84785	4.90297	96.247	1.01e-22	3.86e-21
NCCRP1	8.63064	1.48223	95.5601	1.43e-22	5.45e-21
NHS	4.36312	1.93492	95.5287	1.46e-22	5.52e-21
TUBB6	-1.95768	6.43323	95.1303	1.78e-22	6.72e-21
SLC26A11	-1.83871	6.0427	94.8735	2.03e-22	7.63e-21
BTN3A3	1.88233	4.60252	94.5285	2.42e-22	9.05e-21
MT1F	2.61433	5.62565	94.3855	2.6e-22	9.7e-21
S100A4	-2.28204	7.57882	94.2761	2.74e-22	1.02e-20
SPTBN2	-4.10546	1.99745	93.9968	3.16e-22	1.17e-20
CCL23	3.84019	4.17311	93.8698	3.37e-22	1.25e-20
CLGN	3.37933	2.44026	93.5572	3.95e-22	1.45e-20
OLFML2B	-1.79385	5.40997	93.525	4.01e-22	1.47e-20
SEPP1	-3.36783	8.29025	93.4539	4.16e-22	1.52e-20
PLSCR1	1.9316	7.08115	93.4461	4.17e-22	1.52e-20
RRM2	-3.5707	3.90989	93.3038	4.49e-22	1.63e-20
NDP	4.75321	2.06531	93.2444	4.62e-22	1.68e-20
MCOLN3	-2.01538	5.02538	92.8561	5.62e-22	2.03e-20
DENND5A	1.54648	7.02553	92.7707	5.87e-22	2.11e-20
C15orf48	2.19845	8.28162	92.7685	5.88e-22	2.11e-20
KLHDC7B	3.66393	2.07381	92.0349	8.52e-22	3.05e-20
EPS8	-1.7235	5.86115	91.982	8.75e-22	3.12e-20
GFPT2	4.16456	1.82067	91.9614	8.84e-22	3.15e-20
CALM3	-2.07287	10.4752	91.4209	1.16e-21	4.12e-20
SESN2	1.88362	6.99839	91.3949	1.18e-21	4.17e-20
GSTM2	-2.9809	3.15914	91.357	1.2e-21	4.23e-20
RGCC	-2.14803	9.60401	91.0522	1.4e-21	4.92e-20
TAP1	2.3769	8.75666	90.9625	1.46e-21	5.14e-20
MACC1	-2.4771	3.47031	90.6277	1.73e-21	6.06e-20
GBP2	2.6299	8.92802	90.4377	1.91e-21	6.65e-20
DNAH17	2.84575	2.64249	90.3655	1.98e-21	6.88e-20
HLA-DRA	2.18976	11.803	89.8798	2.53e-21	8.77e-20
LOC148696	1.666	5.87675	89.8227	2.6e-21	9e-20
MCL1	1.68603	8.34035	89.812	2.62e-21	9.02e-20
GLIPR1	-1.58457	6.61666	89.752	2.7e-21	9.27e-20
ZHX2	1.68757	4.8457	89.0695	3.81e-21	1.31e-19
CFLAR	1.67607	8.42116	88.1876	5.95e-21	2.03e-19
CLU	1.65676	6.26154	88.0953	6.24e-21	2.12e-19
MYL9	-1.65141	7.3172	87.8149	7.19e-21	2.44e-19
CREBRF	1.69826	7.24028	87.797	7.25e-21	2.45e-19
FLJ43663	1.6789	6.43186	87.7669	7.36e-21	2.48e-19
SIK3	1.6912	5.95829	87.6743	7.72e-21	2.59e-19
DTNB	1.99267	5.3976	87.672	7.73e-21	2.59e-19
NR4A2	2.37339	4.09992	87.4561	8.62e-21	2.88e-19
CSF2	5.90753	1.36201	87.3897	8.91e-21	2.97e-19
CXCL5	5.13067	9.99888	87.1738	9.94e-21	3.3e-19
LGALSL	-2.43532	4.629	86.7165	1.25e-20	4.15e-19
VARS	-1.53523	6.04439	86.68	1.28e-20	4.22e-19
FAM225A	2.40295	3.71078	85.7968	1.99e-20	6.57e-19
RHCG	4.98693	1.80948	85.5751	2.23e-20	7.33e-19
MEGF9	1.73959	6.05934	85.5228	2.29e-20	7.51e-19
ARNTL2	1.87562	4.48046	85.4926	2.33e-20	7.6e-19
TUBB	-1.67383	8.61234	85.2855	2.58e-20	8.42e-19
LGALS1	-1.70302	8.40899	85.2048	2.69e-20	8.74e-19
SMARCD3	4.09834	1.78669	85.1172	2.81e-20	9.11e-19
LOC100289511	2.13262	3.89576	84.6093	3.64e-20	1.17e-18
HLA-DRB1	1.98384	10.2489	84.6089	3.64e-20	1.17e-18
EVL	-1.75688	9.26043	84.0338	4.86e-20	1.56e-18
KIAA1598	-1.60958	7.59811	83.8692	5.29e-20	1.69e-18
MMP14	1.84243	9.91968	83.8538	5.33e-20	1.7e-18
PLEKHG3	3.87081	4.07458	83.6442	5.92e-20	1.89e-18
EHD3	-1.87093	5.01592	83.4825	6.43e-20	2.04e-18
PPFIBP2	1.88734	4.86469	83.3999	6.7e-20	2.12e-18
ENPP2	3.34436	3.09285	83.3656	6.82e-20	2.16e-18
AKAP6	-4.83191	1.90041	83.31	7.01e-20	2.21e-18
CCNA1	-3.01791	3.18535	83.0268	8.09e-20	2.54e-18
RHOU	2.21909	4.64474	83.0019	8.2e-20	2.57e-18
HIST1H3B	-2.91746	4.54489	82.9732	8.32e-20	2.6e-18
MKI67	-3.37001	2.60452	82.7485	9.32e-20	2.9e-18
BTN3A2	1.65539	5.82663	82.6942	9.58e-20	2.98e-18
HDGFRP3	-2.17263	5.63929	82.5806	1.01e-19	3.15e-18
TDRD9	-2.07162	6.64898	82.5454	1.03e-19	3.19e-18
SEMA4A	1.96511	6.9328	82.4458	1.09e-19	3.35e-18
ANXA2	-2.10519	10.3118	82.3827	1.12e-19	3.45e-18
CEBPD	2.09402	5.47273	82.3651	1.13e-19	3.47e-18
CAMK2B	-3.64446	2.19058	82.3071	1.17e-19	3.56e-18
TCF7L2	2.15189	4.46729	82.0318	1.34e-19	4.09e-18
UBE2C	-4.22601	1.85773	82.015	1.35e-19	4.11e-18
ZBTB7C	-2.01944	4.35841	81.8419	1.47e-19	4.47e-18
MDM1	2.08898	3.66033	81.7966	1.51e-19	4.57e-18
GPR64	3.5661	2.17044	81.0173	2.24e-19	6.76e-18
ACTG1	-1.93803	11.955	81.002	2.25e-19	6.79e-18
TNFSF8	-2.32222	3.1666	80.939	2.33e-19	6.99e-18
TRPV4	3.18894	2.26382	80.6595	2.68e-19	8.03e-18
MYC	-2.41801	4.39259	80.6304	2.72e-19	8.13e-18
PLA2G15	-1.56253	5.91683	80.6141	2.74e-19	8.18e-18
CBLN3	2.80742	2.98529	80.4962	2.91e-19	8.66e-18
DEF6	-2.04633	4.32613	80.4061	3.05e-19	9.04e-18
FCGBP	-8.14764	1.27866	79.3934	5.09e-19	1.51e-17
CD300LF	1.77393	5.11582	78.9357	6.42e-19	1.89e-17
ISCU	1.48027	7.48011	78.8947	6.55e-19	1.93e-17
CD248	5.31247	1.35818	78.8337	6.76e-19	1.98e-17
C7orf29	2.16602	3.91093	78.8296	6.77e-19	1.98e-17
C14orf159	2.57811	2.95633	78.7098	7.19e-19	2.1e-17
ECM1	-1.55453	7.55314	78.7086	7.2e-19	2.1e-17
CDKN1B	1.68188	4.59902	78.6277	7.5e-19	2.18e-17
RAPH1	-1.63184	4.91441	78.4557	8.18e-19	2.37e-17
VWA8	1.68212	5.57904	78.3201	8.76e-19	2.53e-17
MNDA	-1.53391	5.72473	78.0461	1.01e-18	2.9e-17
GALNT14	-2.63959	3.06888	77.5997	1.26e-18	3.63e-17
RPS29	2.02561	3.61409	77.5327	1.31e-18	3.74e-17
MINK1	1.77118	6.36578	77.3908	1.4e-18	4.01e-17
GNLY	2.75015	2.55473	77.3342	1.44e-18	4.12e-17
COLEC12	-3.52049	5.39614	77.1827	1.56e-18	4.44e-17
DCXR	-1.64216	5.21562	77.1656	1.57e-18	4.47e-17
APOO	1.55485	5.58167	77.1324	1.6e-18	4.53e-17
SMAD7	1.64909	5.3045	77.1273	1.6e-18	4.53e-17
SLC1A2	7.90255	0.845918	76.6242	2.07e-18	5.83e-17
KIAA0247	1.5341	7.65175	76.2374	2.52e-18	7.07e-17
HCK	1.50802	7.79081	75.8784	3.02e-18	8.46e-17
PNPLA1	6.27136	1.03372	75.7384	3.24e-18	9.06e-17
ADCY3	-1.94098	7.9747	75.6457	3.39e-18	9.48e-17
NAB1	1.55112	5.72557	75.5997	3.47e-18	9.68e-17
SIGLEC10	2.20973	3.09931	75.572	3.52e-18	9.79e-17
ARID5B	1.44873	6.77003	75.0866	4.51e-18	1.25e-16
ALDH1A1	1.70782	6.39805	74.6243	5.69e-18	1.57e-16
ST3GAL1	1.40945	6.3874	74.5935	5.78e-18	1.6e-16
DHRS11	-2.79163	5.30576	74.5769	5.83e-18	1.6e-16
CDKN1C	5.56046	1.12625	74.4855	6.11e-18	1.68e-16
PCNX	1.42158	6.55497	74.2559	6.86e-18	1.88e-16
C6orf223	3.67055	1.80551	74.1592	7.21e-18	1.97e-16
SLAMF7	2.18872	10.9274	74.0734	7.53e-18	2.05e-16
PHTF2	-1.44689	6.14523	73.96	7.97e-18	2.17e-16
RILPL2	1.69564	5.28481	73.939	8.06e-18	2.19e-16
TMOD2	1.54057	4.8171	73.8783	8.31e-18	2.25e-16
CD226	4.10933	3.56175	73.5978	9.58e-18	2.59e-16
ANKRD1	7.98211	0.981281	73.5116	1e-17	2.7e-16
CTDSP2	1.44897	6.44883	73.3416	1.09e-17	2.93e-16
FSCN1	-1.78516	4.80543	73.2304	1.15e-17	3.09e-16
DOPEY2	-1.45522	6.40561	73.2025	1.17e-17	3.13e-16
SERPING1	3.24702	8.08518	73.0957	1.24e-17	3.3e-16
METTL9	1.51026	6.66186	72.9728	1.31e-17	3.5e-16
LOC100505622	3.13727	2.18764	72.9012	1.36e-17	3.62e-16
C2	2.05607	8.27499	72.8687	1.39e-17	3.67e-16
C5orf15	1.45967	6.99756	72.8333	1.41e-17	3.73e-16
HLA-DPA1	2.12297	10.0763	72.6255	1.57e-17	4.14e-16
GCLC	-1.60377	7.2248	72.5517	1.63e-17	4.28e-16
PER3	-1.76535	4.10078	72.2497	1.9e-17	4.98e-16
POLR2L	-1.42024	7.42008	72.0771	2.07e-17	5.42e-16
ITGB1BP1	-1.4626	6.20755	71.8048	2.38e-17	6.21e-16
SEMA4B	1.62461	4.78797	71.7618	2.43e-17	6.33e-16
ATP2B2	-2.42033	3.16547	71.4124	2.9e-17	7.54e-16
TAP2	2.00888	7.17438	71.3967	2.92e-17	7.59e-16
GRASP	1.54595	5.03373	71.2955	3.08e-17	7.97e-16
SSBP3	-1.73002	7.96673	71.2475	3.15e-17	8.15e-16
IRS2	1.72427	5.31083	71.1384	3.33e-17	8.59e-16
HPN	7.81568	0.789969	70.5844	4.41e-17	1.13e-15
KDM6B	1.50524	5.60039	70.5159	4.57e-17	1.17e-15
CD80	2.13808	5.68973	70.3555	4.95e-17	1.27e-15
HSPBAP1	1.5949	4.86369	70.0581	5.76e-17	1.47e-15
CD44	1.55419	4.99955	69.8053	6.55e-17	1.67e-15
ANAPC7	-1.39035	5.96362	69.5975	7.27e-17	1.85e-15
APP	1.40712	7.67358	69.597	7.27e-17	1.85e-15
MMP2	1.44545	6.74991	69.5102	7.6e-17	1.93e-15
MCTP1	1.43031	5.72866	69.4579	7.81e-17	1.97e-15
SAMSN1	1.80013	6.48538	69.1577	9.09e-17	2.29e-15
ORAI2	1.72014	4.18854	69.1015	9.35e-17	2.35e-15
MT1G	3.29967	4.603	69.0475	9.61e-17	2.41e-15
HMGCR	-1.45172	5.77748	68.8414	1.07e-16	2.67e-15
ICAM1	2.24133	7.25367	68.8361	1.07e-16	2.68e-15
SLC16A10	1.41753	7.45282	68.8239	1.08e-16	2.69e-15
MEIS3P1	1.98982	3.2577	68.8156	1.08e-16	2.69e-15
EPB41L1	-1.6282	8.02448	68.8028	1.09e-16	2.7e-15
BTG1	1.62112	9.8576	68.7506	1.12e-16	2.77e-15
CEP120	1.53791	4.67852	68.7069	1.14e-16	2.83e-15
RRM2B	1.51185	5.57601	68.5705	1.22e-16	3.02e-15
HS3ST1	-3.82046	2.30938	68.5672	1.23e-16	3.02e-15
CCDC71L	1.48594	5.52799	68.5099	1.26e-16	3.1e-15
FOSL2	1.37361	6.55602	68.4119	1.33e-16	3.25e-15
AKAP5	-3.38791	2.23862	68.3458	1.37e-16	3.36e-15
FMO5	2.21255	4.00046	68.2375	1.45e-16	3.54e-15
DRAM1	1.40738	8.09364	68.1811	1.49e-16	3.63e-15
TSPAN15	-1.37307	5.95235	68.0927	1.56e-16	3.79e-15
NUB1	1.66337	7.17785	68.0094	1.63e-16	3.95e-15
PRR5L	-2.01492	3.5199	67.5611	2.04e-16	4.95e-15
CASP4	1.50534	7.93439	67.4956	2.11e-16	5.1e-15
TP53INP2	1.59943	4.58923	67.4713	2.14e-16	5.16e-15
UPK3B	2.31488	3.75132	67.4656	2.14e-16	5.16e-15
SBNO2	1.51179	5.3635	67.4556	2.15e-16	5.17e-15
WARS	1.94168	11.5703	67.4458	2.17e-16	5.19e-15
CD48	1.56907	6.08006	67.3293	2.3e-16	5.49e-15
MANBA	1.34089	7.52269	66.5678	3.38e-16	8.07e-15
SNX10	1.90103	7.5264	66.5465	3.42e-16	8.14e-15
PTGER4	1.72427	4.59042	66.4684	3.56e-16	8.45e-15
ZNF704	-3.64323	1.88055	66.2486	3.97e-16	9.43e-15
H6PD	1.39449	5.06136	66.1124	4.26e-16	1.01e-14
NLN	-1.33428	6.52421	66.0398	4.42e-16	1.04e-14
OR2A20P	1.96947	3.81844	65.926	4.68e-16	1.1e-14
EPB41L2	-1.93343	3.27054	65.9137	4.71e-16	1.11e-14
SIGLEC5	3.43063	1.70546	65.7079	5.23e-16	1.23e-14
EMR1	3.38161	4.79279	65.5436	5.68e-16	1.33e-14
STXBP5-AS1	2.40224	2.95663	65.5107	5.78e-16	1.35e-14
GABARAPL1	1.3726	6.97473	65.4995	5.81e-16	1.36e-14
DUSP4	1.59408	4.62216	65.4028	6.11e-16	1.42e-14
STAT1	2.33918	10.0248	65.3777	6.18e-16	1.44e-14
RNASE6	-1.68368	7.22323	65.3132	6.39e-16	1.48e-14
HVCN1	1.42533	5.80237	65.2088	6.74e-16	1.56e-14
CHST3	7.64964	0.592418	64.9315	7.75e-16	1.79e-14
ARHGDIB	-1.71393	9.3531	64.8388	8.13e-16	1.87e-14
SLC11A1	1.73431	7.81304	64.7488	8.51e-16	1.96e-14
RELB	1.31188	6.12468	64.7075	8.69e-16	1.99e-14
MDK	2.15075	5.8145	64.6153	9.1e-16	2.09e-14
SRD5A3	-1.46283	5.51559	64.5529	9.4e-16	2.15e-14
BLVRB	-1.63607	6.40992	64.5065	9.62e-16	2.2e-14
CD74	2.1089	10.2656	64.4907	9.7e-16	2.21e-14
NCAPH	-2.80334	2.14434	64.256	1.09e-15	2.48e-14
OSBP2	-1.68359	4.17968	64.2084	1.12e-15	2.54e-14
HIP1	1.72183	4.66308	64.2008	1.12e-15	2.54e-14
FCGR2C	-1.48682	6.78257	64.1495	1.15e-15	2.61e-14
CALM2	-1.38349	8.23935	64.0626	1.21e-15	2.72e-14
CORO1A	-1.50177	4.97172	64.0423	1.22e-15	2.74e-14
IL2RB	3.24453	1.64687	63.8755	1.33e-15	2.98e-14
ADAMDEC1	1.49666	9.46482	63.8286	1.36e-15	3.04e-14
GPCPD1	1.32602	6.10836	63.7874	1.39e-15	3.1e-14
TFDP1	1.3468	5.8161	63.6865	1.46e-15	3.26e-14
PGM5	2.2223	2.91647	63.6335	1.5e-15	3.34e-14
ZMYND15	1.3762	6.1382	63.5008	1.6e-15	3.57e-14
LGALS9	-1.36139	7.91427	63.3893	1.7e-15	3.77e-14
CCDC115	1.48176	5.47811	63.2491	1.82e-15	4.04e-14
IL7	3.48829	1.63538	63.1874	1.88e-15	4.16e-14
USP13	2.02838	3.81228	63.1792	1.89e-15	4.17e-14
FZD7	4.3849	1.37775	63.1733	1.89e-15	4.17e-14
FAM111A	1.27999	6.36666	63.1693	1.9e-15	4.17e-14
ANKH	-1.54004	4.69456	63.1631	1.9e-15	4.18e-14
HMGN2P46	4.56129	1.28091	63.0006	2.07e-15	4.53e-14
STIP1	-1.50735	8.66765	62.8328	2.25e-15	4.92e-14
PILRA	1.42066	8.09083	62.8137	2.27e-15	4.96e-14
TRIB1	-1.4604	6.52416	62.5243	2.63e-15	5.73e-14
LY75	1.47678	6.84082	62.4448	2.74e-15	5.96e-14
TLE1	2.2607	2.72655	62.4412	2.75e-15	5.96e-14
LOC100499227	-2.64425	2.27433	62.32	2.92e-15	6.32e-14
STAT4	1.71912	3.66273	62.2904	2.96e-15	6.41e-14
APOL6	1.95513	5.86776	62.0804	3.3e-15	7.12e-14
FAT1	-3.74208	1.84909	62.0162	3.41e-15	7.34e-14
STAP2	2.57607	2.30724	61.8567	3.69e-15	7.94e-14
VKORC1	-1.25761	6.76145	61.8484	3.71e-15	7.96e-14
ISM1	-5.90039	0.952628	61.7967	3.81e-15	8.16e-14
GPD1	-2.5498	2.85693	61.6751	4.05e-15	8.66e-14
EPDR1	-1.41081	6.15216	61.6586	4.08e-15	8.72e-14
SIRPB2	2.03078	3.54117	61.5713	4.27e-15	9.1e-14
CCDC102B	-2.49023	3.41034	61.3751	4.72e-15	1e-13
NTNG2	5.23928	0.813645	61.3554	4.76e-15	1.01e-13
DUSP6	-1.51196	7.98347	61.3505	4.78e-15	1.01e-13
ZSWIM4	1.48538	4.51858	61.331	4.82e-15	1.02e-13
FPR1	2.25609	2.81695	61.1427	5.31e-15	1.12e-13
LY86	-1.32041	6.54421	61.0287	5.63e-15	1.19e-13
TNIK	1.42856	6.04833	60.88	6.07e-15	1.28e-13
TNNI2	-1.92611	3.43526	60.8224	6.25e-15	1.31e-13
ABCG1	5.95185	0.703897	60.6881	6.69e-15	1.4e-13
GIMAP6	1.84885	4.76438	60.6796	6.72e-15	1.4e-13
STARD13	1.52096	4.70684	60.6408	6.85e-15	1.43e-13
FERMT3	-1.32281	7.90264	60.5178	7.29e-15	1.52e-13
DIRC2	1.50553	6.46523	60.2132	8.51e-15	1.77e-13
MGC39372	2.20701	3.61569	60.0264	9.36e-15	1.94e-13
CD276	-1.54484	4.55448	59.9423	9.77e-15	2.02e-13
TSPAN13	-1.43304	5.2946	59.8646	1.02e-14	2.1e-13
HEY1	4.95944	0.960221	59.7613	1.07e-14	2.21e-13
SLC2A5	-2.49609	6.26957	59.6253	1.15e-14	2.37e-13
LAMB1	4.24493	1.20478	59.4221	1.27e-14	2.62e-13
CHI3L2	3.33817	1.58986	59.4177	1.28e-14	2.62e-13
RFX5	1.41464	5.61853	59.3299	1.33e-14	2.73e-13
TNFSF13B	2.18605	5.25405	59.3124	1.35e-14	2.75e-13
ABCA1	1.31293	8.15067	59.2782	1.37e-14	2.8e-13
LYZ	2.02656	13.3808	59.2542	1.39e-14	2.83e-13
COTL1	-1.5861	8.18502	59.2284	1.4e-14	2.86e-13
GIMAP4	1.6007	4.99991	59.1945	1.43e-14	2.9e-13
STON2	-3.54213	1.93393	59.1752	1.44e-14	2.93e-13
ATP2C1	1.69277	4.41895	59.1564	1.46e-14	2.95e-13
CEP135	1.47758	4.49772	58.6885	1.85e-14	3.73e-13
UCP2	-1.54004	8.32618	58.4146	2.12e-14	4.28e-13
CSTB	-1.56802	10.5212	58.2626	2.29e-14	4.62e-13
PRADC1	-1.56061	4.1387	58.1939	2.38e-14	4.78e-13
PODXL	-2.26643	2.79174	58.1624	2.41e-14	4.85e-13
ERN1	1.6081	4.57038	58.1035	2.49e-14	4.98e-13
HELB	1.85517	3.10368	57.7218	3.02e-14	6.04e-13
BTN2A2	2.01722	4.12856	57.6203	3.18e-14	6.35e-13
ITPR1	1.46108	7.15821	57.5969	3.22e-14	6.41e-13
NDUFB9	-1.49895	8.12808	57.5023	3.38e-14	6.72e-13
DAPP1	1.30863	5.12453	57.3977	3.56e-14	7.07e-13
BTN3A1	1.5481	4.15766	57.2969	3.75e-14	7.43e-13
N4BP2L1	1.91621	4.7659	57.2011	3.93e-14	7.79e-13
LOC653786	-3.41946	1.49099	57.1297	4.08e-14	8.06e-13
TIFA	1.97156	5.60176	57.1063	4.13e-14	8.15e-13
TCTEX1D2	-1.81407	4.25851	57.025	4.3e-14	8.48e-13
HCG26	1.66895	4.03302	56.9299	4.52e-14	8.88e-13
ENO2	-1.72548	5.2184	56.9111	4.56e-14	8.95e-13
PSME2	1.72358	6.59646	56.8196	4.78e-14	9.36e-13
CPD	1.71108	8.322	56.8037	4.82e-14	9.42e-13
KIAA0930	-1.56148	9.27374	56.701	5.07e-14	9.91e-13
VRK2	1.19094	6.49158	56.6086	5.32e-14	1.04e-12
PARVB	-1.24893	6.16937	56.5777	5.4e-14	1.05e-12
PHLDA1	-1.59812	7.20196	56.4205	5.85e-14	1.14e-12
ABCC6	3.61187	1.34399	56.3533	6.06e-14	1.17e-12
TMEM38B	1.33127	4.87628	56.2554	6.36e-14	1.23e-12
PPP1R1A	3.37705	1.56889	56.224	6.47e-14	1.25e-12
C1RL-AS1	4.76362	0.883606	56.1705	6.65e-14	1.28e-12
RCN1	1.33191	6.7475	56.1389	6.75e-14	1.3e-12
VNN1	1.49672	6.77987	56.0678	7e-14	1.35e-12
ASAP2	2.03606	5.65099	55.9919	7.28e-14	1.4e-12
CD36	-2.14416	8.84517	55.9564	7.41e-14	1.42e-12
MFI2	-1.5292	4.38089	55.9059	7.6e-14	1.46e-12
EBI3	3.27541	3.10209	55.8077	7.99e-14	1.53e-12
IL1RN	-1.53722	8.28108	55.799	8.03e-14	1.53e-12
VAV2	1.48403	4.22257	55.7236	8.34e-14	1.59e-12
CD14	1.5427	11.0199	55.6634	8.6e-14	1.64e-12
CD93	-2.13241	3.96356	55.5797	8.97e-14	1.7e-12
STK17A	1.58877	5.52619	55.5591	9.07e-14	1.72e-12
DAB2	-1.43232	9.2288	55.558	9.07e-14	1.72e-12
HS3ST3A1	5.10595	0.740618	55.5309	9.2e-14	1.74e-12
RUNX2	2.56883	2.38549	55.4749	9.47e-14	1.79e-12
PHF21A	1.37389	4.72348	55.4456	9.61e-14	1.81e-12
TNFRSF12A	-1.35436	5.46044	55.4385	9.64e-14	1.81e-12
TUBB3	-2.69106	2.21195	55.3839	9.91e-14	1.86e-12
CD7	3.82585	2.30023	55.1837	1.1e-13	2.06e-12
DOCK4	1.25869	7.18063	55.1687	1.11e-13	2.07e-12
IDI1	-1.29449	5.60016	55.152	1.12e-13	2.08e-12
MATK	-1.2678	7.68852	55.1485	1.12e-13	2.08e-12
CLDN7	1.56175	4.66673	55.1263	1.13e-13	2.1e-12
IL36G	5.85018	0.641399	55.1171	1.14e-13	2.11e-12
PTEN	1.20555	6.49036	55.0796	1.16e-13	2.15e-12
MARCKS	1.48484	5.47151	55.0739	1.16e-13	2.15e-12
LILRB5	-2.30069	4.72902	54.8182	1.32e-13	2.45e-12
RNF19B	2.18489	6.6462	54.7809	1.35e-13	2.49e-12
MCTP2	3.13732	1.45481	54.7638	1.36e-13	2.51e-12
SLC38A6	-1.26212	7.94702	54.7564	1.36e-13	2.51e-12
BOLA3	-1.29013	5.27555	54.7037	1.4e-13	2.58e-12
DHRS9	-1.51484	6.07567	54.5857	1.49e-13	2.73e-12
RGS2	1.58755	5.76513	54.5548	1.51e-13	2.77e-12
PLEC	-1.30092	5.97508	54.5235	1.54e-13	2.81e-12
KCNAB2	-1.18885	7.31899	54.4607	1.59e-13	2.9e-12
DPYSL3	-1.43262	4.76048	54.4427	1.6e-13	2.92e-12
SLC48A1	-1.32354	5.53149	54.4344	1.61e-13	2.93e-12
MAP3K8	2.68396	1.76682	54.369	1.66e-13	3.02e-12
CMAHP	1.68044	3.49966	54.3007	1.72e-13	3.12e-12
OR2A9P	1.85247	3.20647	54.2972	1.72e-13	3.12e-12
MLLT6	1.23326	5.88063	54.2134	1.8e-13	3.25e-12
PGA4	-7.51029	0.717088	54.1697	1.84e-13	3.32e-12
ANXA2P2	-2.00621	3.36428	54.1463	1.86e-13	3.36e-12
USP30-AS1	3.66485	2.61015	54.116	1.89e-13	3.4e-12
NFKB1	1.27362	6.24744	54.0968	1.91e-13	3.43e-12
ACVR1B	1.4028	6.68521	54.072	1.93e-13	3.47e-12
ANKRA2	1.48702	4.65804	53.9219	2.09e-13	3.74e-12
LGALS3BP	1.62445	7.28349	53.9139	2.09e-13	3.75e-12
OTUB2	-2.15449	3.76278	53.7207	2.31e-13	4.13e-12
GUCY1B3	2.15676	2.74516	53.6976	2.34e-13	4.17e-12
ASPHD2	2.36002	2.54915	53.6859	2.35e-13	4.19e-12
HIVEP3	-1.65475	3.55985	53.6563	2.39e-13	4.25e-12
KCNE3	1.24484	4.97169	53.6277	2.42e-13	4.3e-12
SERPINA1	3.36947	2.00146	53.5525	2.52e-13	4.46e-12
ACTB	-1.6191	13.0647	53.5351	2.54e-13	4.5e-12
LMO4	1.39157	4.70045	53.5228	2.56e-13	4.52e-12
FCAR	1.59911	4.84828	53.4735	2.62e-13	4.62e-12
HSPB1	-1.22528	7.18928	53.4566	2.64e-13	4.66e-12
VAT1L	-5.04073	0.976155	53.4455	2.66e-13	4.68e-12
SPATC1	4.34755	0.81667	53.3444	2.8e-13	4.92e-12
EFR3B	-1.40529	4.71285	53.1811	3.04e-13	5.33e-12
WBP1L	1.20181	6.27701	53.1233	3.13e-13	5.48e-12
ETV7	5.76373	0.700633	52.9581	3.41e-13	5.96e-12
IGFBP4	2.50238	4.21034	52.9478	3.43e-13	5.98e-12
TAPBPL	1.34565	5.7002	52.7063	3.87e-13	6.75e-12
DEXI	-1.58073	4.19822	52.5971	4.1e-13	7.13e-12
RTN4R	-1.79116	3.52451	52.3977	4.53e-13	7.88e-12
SLFN12	2.25406	2.54403	52.1217	5.22e-13	9.05e-12
GPR82	-2.57099	3.77785	51.9755	5.62e-13	9.74e-12
ATL1	-1.68801	3.63636	51.9165	5.79e-13	1e-11
ACSS3	4.59171	1.03096	51.8987	5.84e-13	1.01e-11
CD9	-1.61686	9.60152	51.8746	5.92e-13	1.02e-11
AKNA	1.62989	3.86848	51.8634	5.95e-13	1.02e-11
GPR126	-2.76917	2.05045	51.8448	6.01e-13	1.03e-11
MT1X	2.20349	5.42987	51.7317	6.36e-13	1.09e-11
GALNT12	-1.62948	6.39352	51.5831	6.86e-13	1.18e-11
HTR2A	-3.47045	1.48581	51.5266	7.06e-13	1.21e-11
NOTCH2NL	1.2114	7.07263	51.5104	7.12e-13	1.22e-11
QSOX1	1.23393	8.11274	51.485	7.21e-13	1.23e-11
PTPN2	1.25748	5.5961	51.4826	7.22e-13	1.23e-11
CYP2S1	1.2178	5.48686	51.4774	7.24e-13	1.23e-11
ME3	-3.31818	1.63323	51.4629	7.3e-13	1.24e-11
XRN1	1.76926	5.56951	51.2769	8.02e-13	1.36e-11
SDS	1.47779	7.2607	51.2257	8.23e-13	1.39e-11
SPRED1	-1.35391	5.59849	51.1367	8.62e-13	1.46e-11
PAG1	1.1499	6.28897	51.0301	9.1e-13	1.54e-11
DAAM1	-1.42313	4.9488	51.0283	9.1e-13	1.54e-11
TOP2A	-2.70371	2.05238	50.929	9.58e-13	1.61e-11
ASPHD1	-1.34482	4.80604	50.924	9.6e-13	1.61e-11
HIF1A	1.50427	9.11905	50.7831	1.03e-12	1.73e-11
TMEM120A	1.46262	5.02535	50.7673	1.04e-12	1.74e-11
DENND3	1.37069	4.407	50.7425	1.05e-12	1.76e-11
SAMD9L	1.39937	5.03576	50.7118	1.07e-12	1.79e-11
ATP5G3	-1.30761	7.49466	50.6986	1.08e-12	1.8e-11
HSP90AB1	-1.27965	8.70438	50.6917	1.08e-12	1.8e-11
SESTD1	1.32997	4.64371	50.656	1.1e-12	1.83e-11
ANLN	-2.18628	2.44071	50.642	1.11e-12	1.84e-11
C21orf91	1.73664	3.17591	50.3777	1.27e-12	2.11e-11
NSUN7	2.82915	1.79167	50.369	1.27e-12	2.11e-11
TRAF3IP2	1.28092	5.37078	50.3563	1.28e-12	2.12e-11
RAB31	1.37276	9.74219	50.2556	1.35e-12	2.23e-11
ULK1	1.3122	4.58964	50.1719	1.41e-12	2.32e-11
BAG3	-1.2782	6.76249	50.1527	1.42e-12	2.34e-11
TNS1	-1.21129	8.01578	50.0879	1.47e-12	2.42e-11
LOC100132891	1.33791	4.68477	50.0331	1.51e-12	2.48e-11
CD40	1.43745	6.32917	50.0235	1.52e-12	2.49e-11
FPR3	-1.24009	7.97094	50.0095	1.53e-12	2.51e-11
COL7A1	2.89227	2.35169	49.8107	1.69e-12	2.77e-11
SLC4A8	-1.28765	5.10288	49.7843	1.72e-12	2.8e-11
MREG	-1.33599	7.44616	49.77	1.73e-12	2.82e-11
FAM98A	-1.22267	4.86149	49.6884	1.8e-12	2.94e-11
NRIP3	-1.20998	6.4316	49.6817	1.81e-12	2.94e-11
ALYREF	-1.2057	5.14836	49.6386	1.85e-12	3e-11
DOK2	-1.27889	5.13236	49.5808	1.9e-12	3.09e-11
CAPNS1	-1.19855	8.08383	49.4834	2e-12	3.24e-11
RAB6B	-1.60272	4.52838	49.4044	2.08e-12	3.37e-11
SCFD2	-1.87199	3.05996	49.3998	2.09e-12	3.37e-11
GZMA	2.65693	2.09518	49.3621	2.13e-12	3.43e-11
FASN	-1.51337	4.33371	49.3072	2.19e-12	3.53e-11
ZNF331	1.41841	5.07701	49.3042	2.19e-12	3.53e-11
MAMLD1	1.64292	3.9919	49.2733	2.23e-12	3.58e-11
AFF2	3.74991	1.08989	49.2255	2.28e-12	3.66e-11
SNX21	1.78182	3.27495	49.2142	2.29e-12	3.68e-11
C14orf1	-1.38617	5.46216	49.2075	2.3e-12	3.68e-11
CXCL12	4.80781	1.10636	49.0368	2.51e-12	4.01e-11
TMEM206	-1.14046	6.14391	49.0093	2.55e-12	4.06e-11
SRSF12	3.49248	1.11738	48.9822	2.58e-12	4.12e-11
CKAP4	1.59343	5.23175	48.8546	2.76e-12	4.39e-11
GALM	-1.20521	6.4436	48.7535	2.9e-12	4.61e-11
POLD2	-1.46556	5.26278	48.7531	2.9e-12	4.61e-11
DCTPP1	-1.39759	4.85773	48.7364	2.93e-12	4.64e-11
SSPN	2.44832	2.12468	48.7092	2.97e-12	4.7e-11
MT1H	4.644	7.00482	48.7056	2.97e-12	4.7e-11
HLA-C	1.35032	9.4535	48.6914	3e-12	4.73e-11
SPON2	-2.37134	7.26212	48.6392	3.08e-12	4.85e-11
WTAP	1.17898	4.92484	48.6308	3.09e-12	4.86e-11
ZYX	-1.32932	9.0916	48.5564	3.21e-12	5.04e-11
GPR84	1.52106	4.85918	48.5356	3.24e-12	5.09e-11
WIPI1	1.20156	7.081	48.4851	3.33e-12	5.22e-11
SH3BGRL3	-1.50803	11.2059	48.4434	3.4e-12	5.32e-11
FARP1	-1.30017	5.07178	48.4359	3.41e-12	5.33e-11
GAL	-2.34419	7.03688	48.4358	3.41e-12	5.33e-11
ETV5	-1.19344	5.9351	48.4198	3.44e-12	5.36e-11
PRKCA	-1.30372	5.49517	48.3758	3.52e-12	5.48e-11
NOP16	-1.52984	3.56138	48.3738	3.52e-12	5.48e-11
RHBDD2	1.58669	6.07581	48.3034	3.65e-12	5.67e-11
RNF111	-1.11194	6.48196	48.2376	3.78e-12	5.85e-11
SMAD3	-1.84431	3.00777	48.2125	3.82e-12	5.92e-11
POU2F2	2.40997	2.44602	48.1434	3.96e-12	6.13e-11
RGS20	-2.25372	3.34201	48.0411	4.17e-12	6.44e-11
NLRP3	1.46232	4.42402	48.0248	4.21e-12	6.49e-11
RHOC	-1.26712	8.83698	47.9711	4.33e-12	6.66e-11
LMTK2	1.20222	4.94052	47.8423	4.62e-12	7.1e-11
VAV1	1.16735	6.17997	47.6919	4.99e-12	7.66e-11
FLJ23867	1.44415	4.17741	47.6385	5.13e-12	7.86e-11
ASNS	1.57912	3.76932	47.6302	5.15e-12	7.88e-11
CYP4X1	-1.61814	3.52784	47.5852	5.27e-12	8.06e-11
LDHA	-1.41263	8.77502	47.5562	5.34e-12	8.17e-11
FCN1	-3.71026	6.05319	47.5259	5.43e-12	8.28e-11
PTPN1	1.30147	7.70279	47.5068	5.48e-12	8.35e-11
SERINC2	-1.38215	6.34594	47.4505	5.64e-12	8.58e-11
TNFSF18	-7.20654	0.433913	47.3804	5.85e-12	8.88e-11
PLAGL2	1.48117	4.30381	47.3618	5.9e-12	8.96e-11
TRAPPC2L	-1.19305	6.35669	47.2923	6.12e-12	9.27e-11
C10orf54	1.22403	6.11379	47.2839	6.14e-12	9.3e-11
EIF4E	-1.11852	7.06046	47.2786	6.16e-12	9.31e-11
JMJD7	2.37344	2.09619	47.2278	6.32e-12	9.54e-11
PLIN2	-1.45481	8.52839	47.1859	6.46e-12	9.73e-11
NFAM1	1.21333	7.56458	47.1083	6.72e-12	1.01e-10
TBX19	1.43167	4.01313	47.045	6.94e-12	1.04e-10
YES1	2.78074	1.48231	47.0173	7.04e-12	1.06e-10
ELOVL7	2.2582	4.42757	46.983	7.16e-12	1.07e-10
DUSP16	1.21373	5.23973	46.9023	7.46e-12	1.12e-10
CISH	1.76845	4.04243	46.8895	7.51e-12	1.12e-10
LDLR	-1.31947	4.97364	46.7841	7.93e-12	1.18e-10
CR1L	5.51568	0.451777	46.783	7.93e-12	1.18e-10
LOC541471	-2.18055	3.76743	46.6476	8.5e-12	1.27e-10
CXCL6	3.22449	1.84738	46.6285	8.58e-12	1.28e-10
STX6	1.16158	6.18232	46.6209	8.61e-12	1.28e-10
DAD1	-1.19603	8.48462	46.4414	9.44e-12	1.4e-10
PPARG	-1.53773	5.36018	46.4378	9.46e-12	1.4e-10
GAS2L3	-2.00476	2.85186	46.2612	1.03e-11	1.53e-10
RAN	-1.11655	7.45077	46.2394	1.05e-11	1.55e-10
CYGB	-1.46944	4.83572	46.1789	1.08e-11	1.59e-10
NEO1	3.44168	1.16269	46.1176	1.11e-11	1.64e-10
ZBED6	1.10324	7.1414	46.076	1.14e-11	1.68e-10
TNFRSF4	2.16235	2.21537	46.0148	1.17e-11	1.73e-10
ABTB1	1.18137	6.05361	46.0109	1.18e-11	1.73e-10
ALDOC	-2.21408	2.12722	45.9648	1.2e-11	1.77e-10
CSTA	1.53697	3.60996	45.921	1.23e-11	1.8e-10
DUSP14	-1.30174	5.02233	45.9118	1.24e-11	1.81e-10
SFPQ	-1.11941	6.59768	45.8467	1.28e-11	1.87e-10
CLIP4	-1.23329	8.3347	45.8455	1.28e-11	1.87e-10
WDR1	-1.14317	7.91329	45.7958	1.31e-11	1.91e-10
HPGD	-1.86252	5.7035	45.7736	1.33e-11	1.93e-10
BAZ2A	1.06329	6.71978	45.7489	1.34e-11	1.95e-10
CSE1L	-1.20888	4.79763	45.706	1.37e-11	2e-10
PRLR	3.73605	0.795155	45.6557	1.41e-11	2.04e-10
PPIF	1.14335	7.63738	45.6465	1.42e-11	2.05e-10
IGSF10	-5.05383	1.11502	45.6143	1.44e-11	2.08e-10
TRIB3	1.58829	4.21447	45.5928	1.46e-11	2.1e-10
AMDHD1	-1.96351	2.71718	45.5853	1.46e-11	2.11e-10
KIAA1737	-1.24287	5.02649	45.5775	1.47e-11	2.11e-10
GK	3.3408	1.18302	45.5746	1.47e-11	2.12e-10
ABHD5	1.16637	5.54741	45.4524	1.56e-11	2.25e-10
LOC100506714	1.51739	4.02281	45.3564	1.64e-11	2.36e-10
CYFIP1	-1.16103	7.92202	45.3226	1.67e-11	2.4e-10
MKNK2	1.28522	6.83455	45.2909	1.7e-11	2.43e-10
METTL7A	1.1894	5.97335	45.277	1.71e-11	2.45e-10
SERPINB9	1.28981	5.19607	45.2572	1.73e-11	2.47e-10
ITGA4	-1.39755	4.74355	45.2059	1.77e-11	2.53e-10
C12orf57	1.34429	4.67634	45.2009	1.78e-11	2.53e-10
TMEM205	1.24572	5.35842	45.1348	1.84e-11	2.62e-10
FRMD4A	-1.72683	7.45479	45.1103	1.86e-11	2.65e-10
TCTEX1D4	1.35749	4.92031	44.9921	1.98e-11	2.81e-10
GATSL3	2.14977	2.05558	44.8759	2.1e-11	2.98e-10
ATP6V0D2	-1.37863	7.42324	44.8741	2.1e-11	2.98e-10
SQLE	-1.94998	2.79948	44.8229	2.16e-11	3.05e-10
PCSK5	2.17847	3.09639	44.7517	2.24e-11	3.16e-10
SRM	-1.10739	6.06229	44.7495	2.24e-11	3.16e-10
MPC1	-1.10729	6.91311	44.7473	2.24e-11	3.16e-10
TK1	-2.09067	2.35827	44.7046	2.29e-11	3.22e-10
CRYBB1	-3.82029	0.907932	44.7039	2.29e-11	3.22e-10
SLC35E2B	1.11443	4.99001	44.6132	2.4e-11	3.37e-10
OLR1	3.12555	7.95613	44.4888	2.56e-11	3.59e-10
MAN2A2	1.18029	5.11307	44.482	2.57e-11	3.6e-10
SLC28A3	-1.28985	7.87313	44.456	2.6e-11	3.64e-10
TRPV2	-1.29259	5.47988	44.4031	2.67e-11	3.74e-10
RTP4	1.80693	3.90928	44.2799	2.85e-11	3.97e-10
HSBP1L1	1.63476	3.70251	44.2147	2.94e-11	4.1e-10
LONRF3	-1.1825	5.33776	44.2056	2.96e-11	4.12e-10
NENF	-1.10674	6.16239	44.2034	2.96e-11	4.12e-10
HIVEP2	1.46367	3.65894	44.1606	3.03e-11	4.2e-10
ITPKB	-1.45776	5.70758	44.1	3.12e-11	4.33e-10
GDF11	2.41543	1.75122	44.094	3.13e-11	4.34e-10
MLXIPL	-1.13515	5.61166	44.0904	3.14e-11	4.34e-10
FRRS1	-1.48904	5.86628	44.0883	3.14e-11	4.34e-10
CD1A	-3.62961	1.94853	44.0361	3.22e-11	4.45e-10
FA2H	-7.36656	0.418917	44.0201	3.25e-11	4.48e-10
STARD9	-1.89198	2.65128	44.0154	3.26e-11	4.49e-10
RNASET2	-1.30536	8.13771	43.9067	3.44e-11	4.74e-10
HSD11B1	2.00305	2.55363	43.8789	3.49e-11	4.8e-10
NOP2	-1.13259	5.21674	43.8626	3.52e-11	4.84e-10
ARHGEF5	1.68991	3.05255	43.7348	3.76e-11	5.16e-10
DYSF	1.10736	6.68209	43.7283	3.77e-11	5.17e-10
CSF3R	1.26899	7.83618	43.7243	3.78e-11	5.17e-10
ANXA11	-1.42993	8.02408	43.6738	3.88e-11	5.3e-10
PRKCB	-1.08197	6.12075	43.6597	3.91e-11	5.33e-10
ZNF467	2.38933	2.35983	43.6271	3.97e-11	5.41e-10
ZNF295	-1.13501	5.09483	43.5091	4.22e-11	5.74e-10
ACVRL1	1.67316	4.07788	43.5079	4.22e-11	5.74e-10
CXCR1	-4.38161	0.764293	43.4649	4.32e-11	5.86e-10
RAP2C	1.18748	6.15866	43.2906	4.72e-11	6.4e-10
EPN2	-1.21871	4.95036	43.2492	4.82e-11	6.53e-10
PDE4A	1.33467	5.84163	43.244	4.83e-11	6.54e-10
PRF1	3.70874	0.830982	43.1768	5e-11	6.76e-10
TMEM229B	3.01089	1.54501	43.122	5.14e-11	6.94e-10
TMPO	1.5454	3.42645	43.1092	5.18e-11	6.98e-10
TYMS	-2.36238	2.59752	43.0114	5.44e-11	7.33e-10
APOBEC3G	1.27689	5.04261	42.9956	5.49e-11	7.38e-10
GPR183	-1.5392	7.3067	42.9943	5.49e-11	7.38e-10
EGR2	-1.35876	7.46482	42.8924	5.78e-11	7.76e-10
CCDC50	1.13621	5.76268	42.8729	5.84e-11	7.83e-10
ANXA6	-1.90489	3.39596	42.8341	5.96e-11	7.98e-10
ARHGEF3	-1.26072	6.09938	42.8288	5.97e-11	7.99e-10
BCL3	1.83618	2.61889	42.7989	6.07e-11	8.1e-10
COX20	-1.27214	4.77079	42.7255	6.3e-11	8.4e-10
HN1L	-1.17322	5.24589	42.6711	6.48e-11	8.63e-10
MMP25	2.21898	2.81864	42.6547	6.53e-11	8.69e-10
FAIM2	-2.26334	5.57941	42.6504	6.54e-11	8.7e-10
C9orf72	1.11822	5.55795	42.6371	6.59e-11	8.75e-10
ITGA1	3.39576	1.69207	42.6285	6.62e-11	8.78e-10
YWHAH	-1.1351	5.9621	42.6079	6.69e-11	8.86e-10
ACTN1	-1.1252	8.32314	42.484	7.13e-11	9.43e-10
EHD4	-1.03074	6.44509	42.2432	8.06e-11	1.07e-09
ITPR3	2.20384	2.23994	42.2399	8.07e-11	1.07e-09
FGR	-1.34473	7.87117	42.2184	8.16e-11	1.08e-09
MAP3K14	-1.74774	3.6831	42.0822	8.75e-11	1.15e-09
NAT8B	3.65352	1.0714	41.8343	9.93e-11	1.31e-09
BBS2	1.12579	5.94647	41.8273	9.97e-11	1.31e-09
PMM2	-1.06607	6.19776	41.7888	1.02e-10	1.34e-09
TRAFD1	1.17854	6.34912	41.7718	1.03e-10	1.35e-09
MSRB2	1.2855	4.89335	41.7608	1.03e-10	1.35e-09
APOBEC3A	5.69014	3.94453	41.7372	1.04e-10	1.37e-09
GPR155	1.28883	6.61692	41.7066	1.06e-10	1.39e-09
CD109	-1.23044	7.55739	41.488	1.19e-10	1.55e-09
ACOT11	-1.25961	4.79431	41.4846	1.19e-10	1.55e-09
CREBL2	1.16362	7.86494	41.4307	1.22e-10	1.59e-09
AGPAT9	-1.24841	6.95707	41.2787	1.32e-10	1.72e-09
PNPLA3	-2.46105	2.74496	41.1559	1.41e-10	1.83e-09
GPC4	-1.30906	8.74964	41.1528	1.41e-10	1.83e-09
LIN54	1.27102	4.76783	41.1479	1.41e-10	1.83e-09
SSR3	-1.10572	7.47366	41.0698	1.47e-10	1.9e-09
RAP1GDS1	-1.22957	5.52658	41.0682	1.47e-10	1.9e-09
SLC39A8	1.71818	9.24876	41.0621	1.47e-10	1.91e-09
KAL1	1.12688	6.12251	41.0454	1.49e-10	1.92e-09
FAM109A	-1.3955	3.59695	40.9854	1.53e-10	1.98e-09
GCC2	1.04338	6.87613	40.9197	1.59e-10	2.04e-09
LOC400958	-2.45919	1.86575	40.8678	1.63e-10	2.1e-09
MBOAT1	-1.72015	3.13458	40.864	1.63e-10	2.1e-09
CBFA2T3	-1.41489	3.59419	40.8609	1.63e-10	2.1e-09
KCNJ2	1.53588	3.64894	40.8148	1.67e-10	2.15e-09
MIS18BP1	1.14459	5.49586	40.8048	1.68e-10	2.15e-09
APBA1	-2.17893	2.35465	40.7955	1.69e-10	2.16e-09
DTL	-3.78546	1.00818	40.7661	1.72e-10	2.19e-09
LINC00341	-1.45074	3.71704	40.7593	1.72e-10	2.2e-09
SECTM1	3.42288	4.55238	40.7402	1.74e-10	2.22e-09
SLC22A15	1.36403	4.34818	40.7198	1.76e-10	2.24e-09
TMEM176B	1.63436	7.35536	40.6879	1.79e-10	2.27e-09
NBPF14	1.15448	4.96731	40.622	1.85e-10	2.35e-09
DPYD	1.20457	6.83091	40.6039	1.86e-10	2.37e-09
RHBDF1	-1.67946	4.03633	40.5335	1.93e-10	2.45e-09
SPN	-3.66041	0.965598	40.5274	1.94e-10	2.46e-09
ABCE1	-1.0947	6.7576	40.4618	2.01e-10	2.54e-09
ETS2	1.12593	6.3411	40.4517	2.02e-10	2.55e-09
MUCL1	4.55092	0.549869	40.4248	2.04e-10	2.58e-09
RHOH	3.16742	0.972194	40.3799	2.09e-10	2.64e-09
CYTH4	-1.02378	6.65541	40.3632	2.11e-10	2.66e-09
MBD2	1.15155	8.69147	40.2453	2.24e-10	2.82e-09
CD28	-3.45932	2.93546	40.2402	2.25e-10	2.82e-09
TBC1D15	1.60125	2.84806	40.2183	2.27e-10	2.85e-09
TMEM41B	1.13996	5.24268	40.192	2.3e-10	2.89e-09
CTSO	1.32318	4.21266	40.1854	2.31e-10	2.89e-09
BIRC5	-4.26028	0.719888	40.1078	2.4e-10	3.01e-09
TNFAIP8L3	-2.14598	2.47224	40.1056	2.41e-10	3.01e-09
UBE2D1	1.05495	6.03646	40.0699	2.45e-10	3.06e-09
PHF1	1.16627	5.2783	40.0376	2.49e-10	3.11e-09
S100A12	3.21881	0.953151	39.9473	2.61e-10	3.25e-09
GOLGA2P5	3.34547	0.993909	39.9439	2.61e-10	3.25e-09
SMAP2	0.988427	6.66756	39.8656	2.72e-10	3.38e-09
MRO	-4.50375	0.456938	39.7635	2.87e-10	3.56e-09
SLC2A1	-1.44655	6.51447	39.7021	2.96e-10	3.67e-09
BCL6	1.10877	7.0332	39.6293	3.07e-10	3.81e-09
YWHAZ	-1.16212	4.69111	39.5652	3.17e-10	3.93e-09
A2M	-1.10129	8.3981	39.5626	3.18e-10	3.93e-09
SYNE3	-1.6202	3.51561	39.4808	3.31e-10	4.09e-09
FBXO6	1.59392	3.65213	39.381	3.49e-10	4.3e-09
INSIG1	-1.66251	5.45818	39.3476	3.55e-10	4.37e-09
CSPG4	-1.50634	3.95862	39.3057	3.62e-10	4.46e-09
FAM102B	1.25797	4.48288	39.2645	3.7e-10	4.55e-09
TTYH3	-0.996094	7.24272	39.1793	3.87e-10	4.75e-09
LETM1	-1.31062	4.58615	39.1677	3.89e-10	4.77e-09
PARP3	1.18732	4.49952	39.1049	4.02e-10	4.93e-09
DYRK4	-1.21461	4.65427	39.0896	4.05e-10	4.96e-09
SLFN5	1.05094	6.27119	39.0869	4.05e-10	4.96e-09
SMCHD1	1.23354	6.44084	39.0168	4.2e-10	5.14e-09
CAP1	-1.14975	9.10407	39	4.24e-10	5.18e-09
TRIM22	1.1201	7.46951	38.9536	4.34e-10	5.29e-09
MAP7	-1.21712	7.0684	38.9535	4.34e-10	5.29e-09
PPIA	-1.26356	10.0649	38.9384	4.37e-10	5.32e-09
ZNF395	-1.26218	4.83917	38.9062	4.45e-10	5.41e-09
IL18	1.07745	7.48245	38.8799	4.51e-10	5.47e-09
CCNG2	1.20185	4.76837	38.8692	4.53e-10	5.5e-09
HAGHL	-1.62023	2.82466	38.8639	4.54e-10	5.51e-09
HLA-A	1.1972	9.24661	38.7516	4.81e-10	5.83e-09
LOC729737	1.13931	6.09514	38.6624	5.04e-10	6.09e-09
OTUD1	1.16457	5.47992	38.6275	5.13e-10	6.2e-09
VAMP4	1.17795	5.40409	38.6015	5.2e-10	6.27e-09
SLC36A1	-1.10064	4.95722	38.5786	5.26e-10	6.34e-09
ESYT1	-1.14192	7.96229	38.463	5.58e-10	6.72e-09
TRPM2	1.37606	5.71707	38.4571	5.6e-10	6.73e-09
JAG1	1.36487	5.8704	38.3994	5.77e-10	6.93e-09
TFPI	1.1091	6.69372	38.3797	5.82e-10	6.99e-09
DCAF13	-1.0619	5.19544	38.3424	5.94e-10	7.12e-09
CKMT1B	4.28912	0.559503	38.2983	6.07e-10	7.28e-09
RNF149	0.987594	7.32052	38.2627	6.18e-10	7.4e-09
UNKL	1.5338	2.96966	38.2531	6.21e-10	7.43e-09
SNHG5	1.00048	7.26115	38.1269	6.63e-10	7.92e-09
GIMAP2	1.36432	5.03635	38.0514	6.89e-10	8.22e-09
MYO1E	-1.08664	8.60149	38.0268	6.98e-10	8.32e-09
LIPA	-1.48572	11.8829	37.9926	7.1e-10	8.46e-09
IL18BP	-2.58171	4.76544	37.9718	7.18e-10	8.54e-09
FGD3	1.0315	5.12033	37.9514	7.25e-10	8.62e-09
TUBE1	1.73104	4.58485	37.9298	7.33e-10	8.71e-09
RARG	2.35513	1.54815	37.9223	7.36e-10	8.73e-09
COL4A2	1.46583	3.19572	37.8978	7.45e-10	8.83e-09
TMEM14A	-1.48775	3.51562	37.7621	7.99e-10	9.46e-09
DUSP5	1.24342	4.60952	37.6962	8.27e-10	9.77e-09
FLNB	-1.24161	6.22084	37.6254	8.57e-10	1.01e-08
KLF10	-1.25582	5.44709	37.6034	8.67e-10	1.02e-08
FBXL20	1.22144	4.50733	37.5945	8.71e-10	1.03e-08
IL13RA1	1.12007	7.6947	37.5884	8.74e-10	1.03e-08
PTGIR	1.36278	3.91524	37.5631	8.85e-10	1.04e-08
RNF125	-1.48408	3.50845	37.4811	9.23e-10	1.08e-08
CYSTM1	-1.00209	7.17351	37.4788	9.24e-10	1.08e-08
N4BP1	1.06979	5.03907	37.4763	9.25e-10	1.09e-08
DLGAP5	-3.65775	1.0194	37.4601	9.33e-10	1.09e-08
ALG13	1.19574	4.28754	37.3651	9.8e-10	1.15e-08
SCAMP2	-1.00713	7.83361	37.3569	9.84e-10	1.15e-08
NMI	1.26725	4.50203	37.3072	1.01e-09	1.18e-08
H2AFY	-1.31199	7.6398	37.2915	1.02e-09	1.19e-08
GRK5	2.09694	2.74508	37.2447	1.04e-09	1.21e-08
LPAR1	1.16267	6.43269	37.2128	1.06e-09	1.23e-08
ENO1	-1.28509	10.5448	37.2105	1.06e-09	1.23e-08
CD8A	3.21091	0.972388	37.1698	1.08e-09	1.26e-08
DFNB31	1.45917	3.53237	37.1587	1.09e-09	1.26e-08
JAK2	1.41986	5.7346	37.0824	1.13e-09	1.31e-08
CABLES1	-2.01636	2.16737	37.0567	1.15e-09	1.33e-08
WDR67	1.56801	3.85838	37.0082	1.18e-09	1.36e-08
PRKAR2B	1.80851	2.55177	36.9474	1.21e-09	1.4e-08
CUL1	1.09449	6.53591	36.9443	1.22e-09	1.4e-08
RGS18	-3.02816	1.11412	36.9352	1.22e-09	1.41e-08
IFIH1	1.27587	5.47404	36.9196	1.23e-09	1.42e-08
ATP6V1D	-1.09564	7.62878	36.9095	1.24e-09	1.42e-08
PAICS	-1.54246	3.75605	36.8814	1.26e-09	1.44e-08
MAF	-1.45442	4.31369	36.8701	1.26e-09	1.45e-08
PLCB2	-1.14929	8.12603	36.7742	1.33e-09	1.52e-08
SEMA7A	-1.44872	5.86081	36.6785	1.39e-09	1.6e-08
RNF128	-1.56853	4.93207	36.6395	1.42e-09	1.63e-08
SPP1	-1.46482	13.9378	36.6371	1.42e-09	1.63e-08
RAB43	1.02384	5.58395	36.6175	1.44e-09	1.64e-08
SPG11	1.00569	6.08597	36.6133	1.44e-09	1.65e-08
ITGB7	1.58489	2.81927	36.6054	1.45e-09	1.65e-08
CAB39L	1.87668	4.28376	36.5441	1.49e-09	1.7e-08
LOC389634	2.85048	1.08941	36.544	1.49e-09	1.7e-08
PHB	-1.06887	4.78782	36.5386	1.5e-09	1.7e-08
CTNS	-1.26311	5.94478	36.5116	1.52e-09	1.72e-08
TSC22D1	1.17051	9.17491	36.4982	1.53e-09	1.74e-08
HSPD1	-1.05428	7.85061	36.4948	1.53e-09	1.74e-08
ZSCAN16	1.35451	3.57528	36.4587	1.56e-09	1.77e-08
FBXO15	-2.70731	1.22136	36.4295	1.58e-09	1.79e-08
TMEM45B	-2.23478	3.45407	36.3908	1.61e-09	1.83e-08
SEMA4C	1.54199	3.77653	36.3846	1.62e-09	1.83e-08
LMNA	-0.986318	6.94031	36.35	1.65e-09	1.86e-08
HBP1	0.980303	7.42084	36.3227	1.67e-09	1.89e-08
FAM111B	-3.46739	0.944597	36.3152	1.68e-09	1.89e-08
MTFP1	-1.2086	4.53154	36.2905	1.7e-09	1.91e-08
NOL6	-1.20263	4.12395	36.2743	1.71e-09	1.93e-08
PRDM1	1.1481	5.89802	36.2372	1.75e-09	1.96e-08
EZH2	1.50278	3.32464	36.1809	1.8e-09	2.02e-08
SRGN	1.50258	11.8029	36.143	1.83e-09	2.06e-08
RBM14	-1.31682	3.42027	36.1087	1.87e-09	2.09e-08
HIVEP1	1.03187	5.20102	36.0978	1.88e-09	2.1e-08
TOMM40	-0.992106	6.28633	36.0899	1.88e-09	2.11e-08
MST4	1.95805	3.52558	36.0662	1.91e-09	2.13e-08
PSMB10	1.17205	6.47552	36.052	1.92e-09	2.14e-08
S100A9	1.33485	6.29448	36.0342	1.94e-09	2.16e-08
CHAC1	2.25905	2.1795	35.9873	1.99e-09	2.21e-08
TBK1	0.957729	7.36108	35.9852	1.99e-09	2.21e-08
MGLL	-1.02581	7.92194	35.9644	2.01e-09	2.23e-08
MLPH	-1.90552	3.51539	35.9024	2.07e-09	2.3e-08
LRRFIP1	-1.07883	8.33453	35.8118	2.17e-09	2.41e-08
TANK	0.945131	6.7914	35.7946	2.19e-09	2.43e-08
MPZL1	1.00988	5.42676	35.7914	2.2e-09	2.43e-08
ACOT9	0.949224	6.65607	35.6891	2.31e-09	2.56e-08
GK5	1.39217	4.14305	35.6547	2.36e-09	2.6e-08
MT2A	1.93249	9.92391	35.5606	2.47e-09	2.73e-08
MTHFD2	1.06466	8.89119	35.5525	2.48e-09	2.74e-08
SPSB1	-1.16687	5.88349	35.5401	2.5e-09	2.75e-08
CCL24	-1.64379	4.16538	35.4944	2.56e-09	2.82e-08
KIAA0101	-3.10244	0.913712	35.4431	2.63e-09	2.89e-08
PARP10	1.10876	5.36471	35.4424	2.63e-09	2.89e-08
SOX4	1.57899	3.02001	35.3768	2.72e-09	2.98e-08
MTSS1	-1.03629	6.17782	35.3471	2.76e-09	3.03e-08
PDGFB	-1.02017	5.59081	35.3105	2.81e-09	3.08e-08
AK5	-2.74896	4.30931	35.2776	2.86e-09	3.13e-08
RPL22	-0.974576	5.00822	35.2713	2.87e-09	3.14e-08
FAM126B	1.03321	5.07868	35.2489	2.9e-09	3.17e-08
THEMIS2	0.994296	7.87417	35.2389	2.92e-09	3.18e-08
SNORA70G	0.962384	6.55861	35.1781	3.01e-09	3.28e-08
TKT	1.07725	7.35662	35.151	3.05e-09	3.32e-08
MRTO4	-1.12885	5.4578	35.1265	3.09e-09	3.36e-08
MYPOP	1.67209	2.3978	35.1071	3.12e-09	3.39e-08
MSL3	1.05775	5.48111	35.1052	3.12e-09	3.39e-08
TFEC	0.973135	5.98441	35.102	3.13e-09	3.4e-08
NME8	2.95769	1.13252	35.0878	3.15e-09	3.42e-08
RAPGEF2	1.19825	4.53668	35.0808	3.16e-09	3.43e-08
LAP3	1.46388	8.62362	35.0624	3.19e-09	3.46e-08
DCSTAMP	-1.11416	9.32312	35.0536	3.21e-09	3.47e-08
TUBG1	-1.0779	5.70504	35.035	3.24e-09	3.5e-08
RTN4RL2	-1.35538	3.93613	35.0134	3.27e-09	3.53e-08
RAB34	0.974101	6.13929	34.8977	3.47e-09	3.75e-08
TSC22D3	1.12271	4.87953	34.8693	3.53e-09	3.8e-08
BNIP3	-1.64422	6.16064	34.8028	3.65e-09	3.93e-08
PSMA6	1.07593	8.42314	34.7405	3.77e-09	4.05e-08
MANBAL	1.06776	5.21234	34.6337	3.98e-09	4.27e-08
LSS	2.70616	1.14573	34.574	4.1e-09	4.4e-08
STK17B	1.29136	3.91897	34.5607	4.13e-09	4.43e-08
AVIL	1.89333	2.85281	34.537	4.18e-09	4.48e-08
UBR7	-1.19309	6.03745	34.5318	4.19e-09	4.49e-08
IKBIP	-1.31665	4.01816	34.4969	4.27e-09	4.56e-08
NEDD9	-1.64646	2.91238	34.4671	4.34e-09	4.63e-08
PSAT1	1.40566	6.48874	34.417	4.45e-09	4.75e-08
MCOLN1	-0.952239	6.50513	34.3996	4.49e-09	4.78e-08
PLK3	1.05929	5.60508	34.3754	4.54e-09	4.84e-08
SEMA6B	1.10332	6.90223	34.3527	4.6e-09	4.89e-08
RBM3	-1.02792	7.28777	34.3239	4.67e-09	4.96e-08
UQCRQ	-0.923196	6.7367	34.1751	5.04e-09	5.35e-08
EIF1B	0.974818	8.10399	34.1133	5.2e-09	5.52e-08
FZD2	2.09328	1.90768	34.0864	5.27e-09	5.59e-08
TIMM8B	-1.09814	4.59169	34.0582	5.35e-09	5.67e-08
GPI	-1.0055	8.49396	34.0375	5.41e-09	5.72e-08
IPO4	-1.32735	3.4121	33.9623	5.62e-09	5.94e-08
GPATCH4	-1.32695	3.33704	33.906	5.78e-09	6.11e-08
ZNF785	1.50003	2.79859	33.8572	5.93e-09	6.26e-08
SDC4	0.930059	6.5625	33.8559	5.93e-09	6.26e-08
RRNAD1	1.25462	3.46234	33.8341	6e-09	6.32e-08
CD22	-1.36993	3.44214	33.8257	6.03e-09	6.34e-08
L3MBTL3	1.84059	1.94172	33.8198	6.05e-09	6.36e-08
CLEC1A	1.49988	3.38954	33.8182	6.05e-09	6.36e-08
KANSL1L	1.23065	4.48396	33.7986	6.11e-09	6.42e-08
IRAK2	1.50285	3.73703	33.7941	6.13e-09	6.42e-08
LGALS3	-1.1965	8.39665	33.7236	6.35e-09	6.66e-08
LHPP	1.15753	4.46728	33.715	6.38e-09	6.68e-08
CLCF1	1.69937	2.84723	33.6845	6.48e-09	6.78e-08
PLK2	2.9625	0.944853	33.6677	6.54e-09	6.83e-08
CD3E	2.22893	1.46653	33.6587	6.57e-09	6.86e-08
FZD4	3.00665	0.930489	33.6506	6.6e-09	6.88e-08
REL	0.950552	7.44745	33.6066	6.75e-09	7.03e-08
LRRC59	-0.990505	8.23481	33.5957	6.78e-09	7.06e-08
ODC1	-1.13289	5.52869	33.5395	6.98e-09	7.26e-08
NPC2	-1.09955	9.40967	33.5388	6.99e-09	7.26e-08
EMP2	-1.89997	2.35385	33.5206	7.05e-09	7.32e-08
PKD2	0.990757	5.83086	33.5137	7.08e-09	7.34e-08
RAB27A	0.920819	6.24246	33.4897	7.16e-09	7.42e-08
PION	0.968316	7.48297	33.4897	7.16e-09	7.42e-08
PDGFRB	2.5213	1.95308	33.4233	7.41e-09	7.67e-08
IL27	3.68051	1.70155	33.2879	7.95e-09	8.21e-08
ZNF462	1.40485	4.27578	33.2236	8.21e-09	8.48e-08
DUSP13	-1.76037	2.40336	33.1978	8.32e-09	8.59e-08
C4B	3.18543	1.32655	33.1884	8.36e-09	8.62e-08
HIST1H3G	-2.60091	2.97804	33.1486	8.54e-09	8.79e-08
ARAP2	1.07842	4.61644	33.1199	8.66e-09	8.92e-08
DPCD	-1.88944	2.16235	33.0649	8.91e-09	9.16e-08
RPS27	0.972875	7.55969	33.0513	8.98e-09	9.22e-08
FAS	1.24225	4.67679	33.0396	9.03e-09	9.27e-08
LINC00085	2.01259	1.78932	32.9826	9.3e-09	9.53e-08
PVRL2	1.12703	5.23495	32.9428	9.49e-09	9.72e-08
INF2	-1.09426	5.45958	32.9341	9.53e-09	9.76e-08
CLDN23	1.18229	4.26144	32.9179	9.61e-09	9.83e-08
ATP5F1	-0.991684	7.22389	32.9147	9.63e-09	9.84e-08
SLC31A1	1.02121	8.67158	32.8878	9.76e-09	9.97e-08
LYN	1.10245	8.14167	32.8544	9.93e-09	1.01e-07
IL12RB1	3.3447	0.795286	32.8215	1.01e-08	1.03e-07
WDR83	-1.22457	4.18904	32.8139	1.01e-08	1.03e-07
EVI2A	0.960555	7.85712	32.7991	1.02e-08	1.04e-07
THEM4	-1.54443	3.7094	32.7667	1.04e-08	1.06e-07
SPIC	-3.36661	0.993058	32.7566	1.04e-08	1.06e-07
LTBP2	-1.6219	2.97814	32.7272	1.06e-08	1.08e-07
CDK14	0.93329	6.6564	32.7103	1.07e-08	1.08e-07
SLAMF8	1.06756	8.84942	32.7066	1.07e-08	1.09e-07
LGALS9B	-4.32559	0.852975	32.692	1.08e-08	1.09e-07
FBXW4	1.0247	5.55888	32.6481	1.1e-08	1.12e-07
ANTXR1	-3.27673	1.07731	32.6047	1.13e-08	1.14e-07
SLC9A8	0.910566	6.4894	32.5977	1.13e-08	1.14e-07
PPP4R2	0.905679	6.51109	32.5952	1.13e-08	1.14e-07
GNA12	1.08111	8.21607	32.5339	1.17e-08	1.18e-07
TPD52L2	-0.933764	6.29741	32.5072	1.19e-08	1.2e-07
KCNA10	-1.6534	4.66588	32.4873	1.2e-08	1.21e-07
FCAMR	3.30237	0.754581	32.4804	1.2e-08	1.21e-07
C10orf128	-1.42845	4.17387	32.4587	1.22e-08	1.22e-07
LOC653653	1.67506	2.3377	32.4452	1.23e-08	1.23e-07
RBX1	-0.904906	6.56839	32.4209	1.24e-08	1.24e-07
HLA-F	1.46864	2.82068	32.4006	1.25e-08	1.26e-07
FBXO38	-1.15089	5.27779	32.3834	1.27e-08	1.27e-07
ACSL4	1.20568	9.41145	32.348	1.29e-08	1.29e-07
C1orf115	-2.85084	1.07082	32.3054	1.32e-08	1.32e-07
FDFT1	-0.934995	6.19132	32.3044	1.32e-08	1.32e-07
CHST15	-0.940617	7.96733	32.2712	1.34e-08	1.34e-07
CCDC88A	-0.9284	6.97485	32.2567	1.35e-08	1.35e-07
TBC1D2B	1.54403	2.99742	32.2239	1.37e-08	1.37e-07
C14orf142	-1.03129	5.36224	32.2161	1.38e-08	1.37e-07
SIGLEC11	1.88415	2.39452	32.1962	1.39e-08	1.38e-07
CTAGE9	2.16609	1.4217	32.1307	1.44e-08	1.43e-07
CAMSAP1	-0.998635	5.2514	32.0846	1.48e-08	1.46e-07
LILRB4	1.09231	9.26547	32.0628	1.49e-08	1.48e-07
CXCL16	1.02489	8.81271	32.0301	1.52e-08	1.5e-07
SLC36A4	0.944038	6.73932	32.0149	1.53e-08	1.51e-07
CASP10	0.963558	5.37572	31.9643	1.57e-08	1.55e-07
HEATR3	-1.03092	5.50118	31.9429	1.59e-08	1.57e-07
TXNDC17	-1.15221	4.03936	31.9416	1.59e-08	1.57e-07
ATP5G1	-1.36349	4.24345	31.8283	1.68e-08	1.66e-07
PAK1IP1	-1.16485	3.94048	31.7863	1.72e-08	1.69e-07
VKORC1L1	-0.982237	5.75791	31.7706	1.73e-08	1.71e-07
KLHL24	0.960106	5.4295	31.6678	1.83e-08	1.8e-07
CCDC134	1.20815	4.12243	31.6273	1.87e-08	1.83e-07
NPM3	-1.30759	3.65598	31.6269	1.87e-08	1.83e-07
SLC35E2	1.20099	4.34002	31.5905	1.9e-08	1.87e-07
AQP9	1.03256	8.6444	31.5426	1.95e-08	1.91e-07
OR2A7	2.48571	1.19835	31.5271	1.97e-08	1.93e-07
NRAS	-0.903619	6.92633	31.5154	1.98e-08	1.94e-07
ATP2B1	1.02984	5.41035	31.5083	1.99e-08	1.94e-07
DDT	-1.25516	4.27215	31.5077	1.99e-08	1.94e-07
BATF	1.93772	3.22159	31.4823	2.01e-08	1.96e-07
TCEB1	-0.930223	7.58422	31.459	2.04e-08	1.99e-07
SKAP2	-0.909592	7.57722	31.4248	2.07e-08	2.02e-07
HIST1H2AJ	-2.1221	2.49682	31.4154	2.08e-08	2.03e-07
ZBTB10	1.4284	2.83122	31.4113	2.09e-08	2.03e-07
SLC22A16	-2.48459	1.39229	31.3549	2.15e-08	2.09e-07
GUSB	-1.43784	7.05945	31.2902	2.22e-08	2.16e-07
XYLT1	-1.2049	3.92078	31.2332	2.29e-08	2.22e-07
SNX20	1.04569	4.57265	31.2185	2.31e-08	2.23e-07
ADCY8	-3.70389	0.964661	31.142	2.4e-08	2.32e-07
AIMP2	-1.18226	4.1315	31.0715	2.49e-08	2.41e-07
PPA1	1.2738	5.47313	31.0699	2.49e-08	2.41e-07
TFCP2L1	-1.17988	4.25077	31.0463	2.52e-08	2.43e-07
ACP5	-1.10827	10.2113	30.9975	2.58e-08	2.49e-07
PIEZO1	-0.950356	5.81241	30.9911	2.59e-08	2.5e-07
GAS5	1.36741	4.02742	30.9556	2.64e-08	2.54e-07
ST3GAL4	1.28459	3.22368	30.9328	2.67e-08	2.57e-07
TPX2	-2.01155	2.177	30.8898	2.73e-08	2.63e-07
BLVRA	-1.19437	6.25388	30.8536	2.78e-08	2.67e-07
ACOT13	-0.904358	6.14191	30.8414	2.8e-08	2.69e-07
ITGA6	-0.959961	5.81705	30.8362	2.81e-08	2.69e-07
FAM35B2	2.2422	1.37417	30.8021	2.86e-08	2.74e-07
NIP7	-1.1292	5.38276	30.792	2.87e-08	2.75e-07
ANKRD28	1.17115	4.38863	30.7749	2.9e-08	2.77e-07
AP2A2	-0.977817	6.23831	30.6643	3.07e-08	2.93e-07
GBE1	-1.02452	5.85493	30.6632	3.07e-08	2.93e-07
EYA4	4.54882	0.481022	30.5853	3.2e-08	3.05e-07
CBX7	1.53562	2.79498	30.5748	3.21e-08	3.06e-07
VDAC1	-0.890884	7.49376	30.5706	3.22e-08	3.07e-07
CD209	1.35105	5.80369	30.5544	3.25e-08	3.09e-07
LAMC1	0.979615	5.64948	30.5401	3.27e-08	3.11e-07
ALOX5	1.3428	6.52773	30.4926	3.35e-08	3.19e-07
MYH11	2.70756	1.31179	30.4821	3.37e-08	3.2e-07
TBCB	-0.984601	4.93449	30.4705	3.39e-08	3.22e-07
FAM211A	-3.03639	1.59537	30.422	3.48e-08	3.3e-07
SLC35E3	0.936996	5.03857	30.3811	3.55e-08	3.36e-07
POU6F1	1.93328	2.10122	30.3763	3.56e-08	3.37e-07
SPRYD7	-1.12147	4.2354	30.3531	3.6e-08	3.41e-07
GSDMD	1.05632	5.55917	30.3455	3.62e-08	3.42e-07
ZFX	0.934216	5.62971	30.2659	3.77e-08	3.56e-07
MTF1	0.986182	6.09803	30.2625	3.77e-08	3.56e-07
RHOBTB2	-1.17943	5.78605	30.2556	3.79e-08	3.57e-07
CCL22	-2.28741	10.236	30.2385	3.82e-08	3.6e-07
ZFAND4	1.29606	3.26191	30.1762	3.95e-08	3.71e-07
PRPF3	1.71313	2.02421	30.154	3.99e-08	3.75e-07
ID2	-1.13162	5.93747	30.1424	4.01e-08	3.77e-07
EMP3	-0.90789	7.52451	30.1334	4.03e-08	3.79e-07
OXER1	-1.14711	4.77322	30.077	4.15e-08	3.9e-07
MBNL3	-1.3372	3.48796	30.068	4.17e-08	3.91e-07
LOC731275	1.16361	3.86202	30.0535	4.2e-08	3.94e-07
CPED1	1.4171	2.77045	30.0173	4.28e-08	4.01e-07
ANKRD9	1.43219	2.6928	30.0165	4.28e-08	4.01e-07
ACOT7	-0.969899	4.96362	30.0096	4.3e-08	4.02e-07
ATP5J2	-0.959021	8.67309	29.9049	4.54e-08	4.24e-07
KLF9	0.916827	5.41348	29.898	4.55e-08	4.25e-07
LDHAL6B	-1.06941	4.43949	29.8862	4.58e-08	4.27e-07
NXF1	0.855156	6.55577	29.8508	4.67e-08	4.35e-07
TMEM45A	-1.43875	3.07385	29.8379	4.7e-08	4.37e-07
NR3C1	0.927825	5.79371	29.8066	4.77e-08	4.44e-07
TLN2	-1.12503	4.6316	29.7972	4.8e-08	4.46e-07
PA2G4	-0.94574	6.88853	29.7859	4.82e-08	4.48e-07
RNF24	1.77801	3.20953	29.783	4.83e-08	4.48e-07
PLAC8	2.47285	0.940662	29.7751	4.85e-08	4.5e-07
LILRA2	-1.09862	5.79312	29.7649	4.88e-08	4.52e-07
FCGR1C	2.8093	3.77855	29.7255	4.98e-08	4.61e-07
CREG1	0.883608	6.14908	29.6913	5.07e-08	4.68e-07
ACAA2	-0.887462	6.81885	29.6911	5.07e-08	4.68e-07
PARP14	1.57944	7.70161	29.6793	5.1e-08	4.71e-07
RHOBTB3	1.16586	4.42677	29.6725	5.12e-08	4.72e-07
PLEKHG5	-3.78611	0.803484	29.6318	5.22e-08	4.82e-07
FAM8A1	1.16239	4.20749	29.5587	5.42e-08	5e-07
AZIN1	0.931333	8.44508	29.5448	5.46e-08	5.03e-07
PFN1P2	0.914643	5.05977	29.511	5.56e-08	5.11e-07
SCARB1	-0.924689	6.53139	29.4999	5.59e-08	5.14e-07
PSME1	1.01653	6.49022	29.4646	5.69e-08	5.23e-07
NT5E	1.495	3.35152	29.4343	5.78e-08	5.31e-07
CD2	2.38112	1.3275	29.4249	5.81e-08	5.33e-07
SERPINF1	1.43095	3.21248	29.4111	5.85e-08	5.36e-07
FSTL3	2.0855	1.52616	29.4089	5.86e-08	5.36e-07
DCLK2	-2.033	1.57863	29.3815	5.94e-08	5.43e-07
TFEB	-1.09421	5.08613	29.3802	5.95e-08	5.43e-07
MYO1D	-0.916069	6.34064	29.377	5.96e-08	5.44e-07
P4HA3	-1.6793	2.116	29.3719	5.97e-08	5.45e-07
MST1	1.52984	2.6643	29.3471	6.05e-08	5.52e-07
ERO1LB	1.32263	3.03656	29.3286	6.11e-08	5.56e-07
RDX	0.946995	7.24548	29.3225	6.13e-08	5.58e-07
PPP1R16B	2.86119	0.622412	29.3206	6.13e-08	5.58e-07
NRSN2	1.43423	3.58455	29.312	6.16e-08	5.6e-07
MYO7A	-1.12085	4.72689	29.25	6.36e-08	5.78e-07
PTPRJ	0.881629	7.16962	29.2444	6.38e-08	5.79e-07
TTLL4	-0.984767	5.73639	29.2169	6.47e-08	5.87e-07
NHLRC3	0.94494	5.31282	29.1869	6.57e-08	5.95e-07
SLAMF1	2.78229	0.662923	29.1599	6.66e-08	6.03e-07
C1orf226	-1.11303	4.26403	29.1355	6.75e-08	6.1e-07
FAM213B	-1.20451	5.99042	29.1347	6.75e-08	6.1e-07
NFKB2	0.920299	7.31952	29.1198	6.8e-08	6.14e-07
FH	-0.923398	5.29536	29.1068	6.85e-08	6.18e-07
CLSTN3	1.33523	3.21295	29.0878	6.92e-08	6.24e-07
UBAP2	-0.863998	6.09286	29.0762	6.96e-08	6.27e-07
CCL3L3	1.36617	3.72416	29.068	6.99e-08	6.29e-07
CBX4	0.948808	5.50111	29.0408	7.09e-08	6.37e-07
ANXA4	-0.893025	7.33684	28.9979	7.25e-08	6.51e-07
ATOH8	-2.87112	0.890811	28.9909	7.27e-08	6.53e-07
AGRN	0.900917	5.74137	28.9826	7.3e-08	6.55e-07
CD47	0.951223	6.3974	28.9702	7.35e-08	6.59e-07
PRPS1	-0.944463	4.79062	28.9445	7.45e-08	6.67e-07
FADS3	1.24628	3.79973	28.889	7.66e-08	6.86e-07
OLFM1	-2.26608	1.38778	28.8764	7.71e-08	6.9e-07
CCT2	-0.959863	4.92079	28.8728	7.73e-08	6.91e-07
KIAA0513	0.912948	5.27378	28.8556	7.8e-08	6.96e-07
C5orf4	2.41804	1.06711	28.8507	7.82e-08	6.98e-07
SNAI1	2.87979	0.607318	28.8162	7.96e-08	7.1e-07
REEP1	-3.09417	1.03825	28.8135	7.97e-08	7.1e-07
TMEM14B	-1.02418	4.50888	28.7911	8.06e-08	7.18e-07
PLCL2	1.24928	3.62325	28.7737	8.13e-08	7.24e-07
SNX33	1.09146	4.35929	28.725	8.34e-08	7.42e-07
NUTF2	-0.882672	5.90121	28.6382	8.72e-08	7.75e-07
MAP3K6	-1.42347	2.70307	28.6248	8.79e-08	7.8e-07
CCT3	-0.859701	7.38746	28.6042	8.88e-08	7.87e-07
TNFAIP8	0.870406	6.37721	28.5826	8.98e-08	7.96e-07
STK10	-0.906345	7.16099	28.5553	9.11e-08	8.06e-07
LAG3	3.21124	1.06619	28.529	9.23e-08	8.17e-07
LGALS9C	-4.39688	0.483406	28.516	9.29e-08	8.22e-07
UBXN2B	0.915294	5.59045	28.5071	9.34e-08	8.25e-07
RNH1	-1.04142	6.94395	28.5005	9.37e-08	8.27e-07
TUBD1	1.65559	2.11805	28.4893	9.42e-08	8.31e-07
PREX1	0.966959	5.63131	28.479	9.47e-08	8.35e-07
PHPT1	-0.859003	6.23049	28.4763	9.49e-08	8.35e-07
NIPAL4	1.92026	2.33467	28.4681	9.53e-08	8.38e-07
GOLGA7B	-1.94761	3.02623	28.4519	9.61e-08	8.45e-07
AP3S2	0.917329	5.49735	28.444	9.64e-08	8.48e-07
KIAA1462	2.74874	1.68421	28.4361	9.68e-08	8.5e-07
FLOT2	0.872011	6.07673	28.4329	9.7e-08	8.51e-07
LILRB1	0.960597	6.03633	28.4215	9.76e-08	8.56e-07
VDR	1.31211	4.79239	28.377	9.98e-08	8.75e-07
BBS12	1.54072	2.49779	28.2685	1.06e-07	9.24e-07
DICER1	0.853464	6.3682	28.2559	1.06e-07	9.3e-07
WSB2	-0.953216	6.87783	28.2393	1.07e-07	9.37e-07
CFL1	-1.03503	10.4827	28.2345	1.07e-07	9.39e-07
KIAA1211	3.03244	1.13499	28.1935	1.1e-07	9.58e-07
ANAPC15	-1.1713	3.5305	28.1721	1.11e-07	9.68e-07
NBPF9	1.05905	4.98474	28.1072	1.15e-07	1e-06
SURF6	-0.902456	5.35651	28.0935	1.16e-07	1.01e-06
MMP19	-0.901114	7.41791	28.0631	1.17e-07	1.02e-06
HIST1H3C	-1.61564	4.24163	28.0537	1.18e-07	1.03e-06
ZBTB17	1.06374	4.39863	28.0359	1.19e-07	1.03e-06
LINC00622	-1.35082	4.19483	28.029	1.2e-07	1.04e-06
DKFZP586I1420	1.08158	4.69524	28.0283	1.2e-07	1.04e-06
GCNT1	-1.76843	4.80328	28.0108	1.21e-07	1.05e-06
RAB37	3.1373	0.757538	27.9871	1.22e-07	1.06e-06
PNKD	1.12556	8.44709	27.9832	1.22e-07	1.06e-06
RAB12	0.910053	6.77532	27.9818	1.22e-07	1.06e-06
DEPDC1	1.61382	2.11424	27.9723	1.23e-07	1.06e-06
HJURP	-2.99016	1.50304	27.963	1.24e-07	1.07e-06
ANKRD42	1.04448	4.11233	27.949	1.25e-07	1.07e-06
VAMP3	-0.857832	6.24818	27.9072	1.27e-07	1.1e-06
TIMM21	-0.933375	4.82166	27.8702	1.3e-07	1.12e-06
PDCD4	0.908991	8.10476	27.8684	1.3e-07	1.12e-06
DDX10	-0.955108	5.31252	27.8615	1.3e-07	1.12e-06
C17orf89	-1.28926	3.07354	27.848	1.31e-07	1.13e-06
TBC1D2	-0.974184	6.59138	27.7786	1.36e-07	1.17e-06
MCM3	-1.08366	4.38558	27.763	1.37e-07	1.18e-06
HMGN3	1.21331	3.16943	27.7386	1.39e-07	1.19e-06
OAS3	-1.51994	5.63148	27.7273	1.4e-07	1.2e-06
EIF3B	-0.94174	5.65402	27.7132	1.41e-07	1.21e-06
COLQ	-2.31427	2.42682	27.7103	1.41e-07	1.21e-06
MIER1	0.866902	6.40692	27.7085	1.41e-07	1.21e-06
FNBP1L	-1.19638	3.88016	27.6743	1.44e-07	1.23e-06
TMEM214	-0.886373	5.08122	27.6375	1.46e-07	1.25e-06
DMXL2	0.983083	8.93923	27.5903	1.5e-07	1.28e-06
UBE2L6	1.10268	6.18613	27.573	1.51e-07	1.29e-06
APH1B	0.880234	5.75839	27.5723	1.51e-07	1.29e-06
RBMS2	1.17569	3.77748	27.5379	1.54e-07	1.31e-06
PGK1	-1.00253	9.21143	27.5108	1.56e-07	1.33e-06
NAGK	-1.06447	7.68954	27.4887	1.58e-07	1.34e-06
ZC3H3	1.24224	3.8781	27.4781	1.59e-07	1.35e-06
ULK2	0.916901	5.26891	27.4637	1.6e-07	1.36e-06
SYP	-1.83873	2.18352	27.4541	1.61e-07	1.36e-06
DGAT2	1.6466	2.37907	27.4362	1.62e-07	1.38e-06
VAMP5	2.57537	5.37194	27.41	1.65e-07	1.39e-06
TBC1D4	-1.75282	1.96185	27.3851	1.67e-07	1.41e-06
HMCN1	-3.25286	1.10533	27.3716	1.68e-07	1.42e-06
ZNF281	1.16939	3.71383	27.3706	1.68e-07	1.42e-06
PPFIA4	-2.31158	1.21889	27.3703	1.68e-07	1.42e-06
2018-09-09	-0.872171	7.57861	27.3663	1.68e-07	1.42e-06
MDH1	-0.930367	8.38982	27.3615	1.69e-07	1.42e-06
SNX18	0.898605	5.20034	27.3485	1.7e-07	1.43e-06
ZDBF2	2.02849	1.84551	27.3159	1.73e-07	1.46e-06
PGAM1	-0.919558	8.6368	27.3123	1.73e-07	1.46e-06
PMEPA1	2.02408	1.51491	27.3121	1.73e-07	1.46e-06
LOC646329	-1.40102	2.84786	27.301	1.74e-07	1.46e-06
BATF3	2.01282	2.08269	27.2936	1.75e-07	1.47e-06
TMEM237	1.19316	3.64728	27.2922	1.75e-07	1.47e-06
VPS9D1	1.424	2.8906	27.2854	1.76e-07	1.47e-06
PDE7A	0.979319	4.49439	27.2821	1.76e-07	1.47e-06
HSPH1	-0.826789	6.69326	27.2552	1.78e-07	1.49e-06
STX2	-1.06651	4.05427	27.2305	1.81e-07	1.51e-06
SEC13	-0.842546	6.65478	27.2174	1.82e-07	1.52e-06
SLC25A40	0.921741	4.77443	27.2075	1.83e-07	1.53e-06
RGS1	-1.13403	7.31642	27.1662	1.87e-07	1.56e-06
SCPEP1	0.969198	8.4416	27.1624	1.87e-07	1.56e-06
ST6GALNAC6	-0.991677	5.75272	27.1521	1.88e-07	1.57e-06
ARHGAP4	-0.907377	5.11952	27.1415	1.89e-07	1.58e-06
PROCR	1.85738	2.40451	27.1381	1.89e-07	1.58e-06
TOMM6	-0.878337	5.64735	27.1296	1.9e-07	1.58e-06
ACTR3	-0.944886	9.14525	27.1057	1.93e-07	1.6e-06
COX5B	-0.93552	8.19553	27.0953	1.94e-07	1.61e-06
UBE2N	-0.897357	5.75672	27.0198	2.01e-07	1.67e-06
TYW1B	1.20181	3.30943	27.0185	2.02e-07	1.67e-06
RBP4	-2.29563	1.5513	27.0119	2.02e-07	1.68e-06
CLEC2D	1.20844	4.33485	26.9936	2.04e-07	1.69e-06
CDC123	-0.825278	6.81469	26.9356	2.1e-07	1.74e-06
NDRG1	1.00119	9.07188	26.9253	2.11e-07	1.75e-06
PTPRF	-1.8315	2.21924	26.8884	2.16e-07	1.78e-06
DNAJC5B	1.55328	2.91555	26.8822	2.16e-07	1.79e-06
RMI2	1.32313	3.2394	26.8776	2.17e-07	1.79e-06
PES1	-0.916589	5.42931	26.7955	2.26e-07	1.86e-06
SRI	0.898437	5.23592	26.7889	2.27e-07	1.87e-06
SLC25A28	1.19271	4.12069	26.7751	2.29e-07	1.88e-06
TULP3	-1.03678	4.1282	26.754	2.31e-07	1.9e-06
FCRLB	-1.5647	2.32012	26.714	2.36e-07	1.94e-06
TCN2	0.832995	6.4401	26.6787	2.4e-07	1.97e-06
RRP15	-1.14861	3.29568	26.6586	2.43e-07	1.99e-06
HNRPLL	-0.925052	5.6362	26.61	2.49e-07	2.04e-06
SLC24A3	2.16343	1.93706	26.5477	2.57e-07	2.11e-06
PTAFR	0.902825	4.98187	26.5321	2.59e-07	2.12e-06
CENPF	-2.35636	1.68485	26.5208	2.61e-07	2.13e-06
APOBEC3D	1.7295	2.822	26.5068	2.63e-07	2.15e-06
TMEM52B	1.32234	3.27025	26.4845	2.66e-07	2.17e-06
ZMYM6NB	0.861406	5.93562	26.4346	2.73e-07	2.23e-06
LOC100507217	0.943304	6.48032	26.4033	2.77e-07	2.26e-06
TPGS2	-0.86466	5.443	26.3989	2.78e-07	2.27e-06
LCP2	0.893791	7.43921	26.3622	2.83e-07	2.31e-06
SLC6A12	1.41807	3.13292	26.36	2.83e-07	2.31e-06
MRPL24	-0.921948	5.07754	26.3582	2.84e-07	2.31e-06
TMCO4	1.07924	3.69007	26.3546	2.84e-07	2.31e-06
SCG3	2.86615	0.704849	26.3546	2.84e-07	2.31e-06
EZR	-0.869502	7.096	26.3452	2.86e-07	2.32e-06
TRIP13	-2.53837	0.960331	26.3294	2.88e-07	2.34e-06
TAGAP	1.03532	6.17575	26.3078	2.91e-07	2.36e-06
SPINT2	0.869254	5.58199	26.2586	2.99e-07	2.42e-06
HSD3B7	-0.914696	7.72973	26.254	2.99e-07	2.42e-06
ANGEL1	0.812789	7.02674	26.2397	3.02e-07	2.44e-06
PHF12	0.926152	4.69356	26.2386	3.02e-07	2.44e-06
MYOM1	2.10587	1.26574	26.2085	3.06e-07	2.48e-06
NEK9	1.01484	4.11445	26.1956	3.09e-07	2.49e-06
LASP1	-0.979865	9.80393	26.1917	3.09e-07	2.5e-06
ANO5	-0.908222	6.95062	26.1726	3.12e-07	2.52e-06
ZNF516	0.995961	4.22367	26.1623	3.14e-07	2.53e-06
ADPGK	0.88092	5.92314	26.1534	3.15e-07	2.54e-06
SNRPD1	-0.887515	6.47135	26.1291	3.19e-07	2.57e-06
C20orf112	0.989574	4.60136	26.0588	3.31e-07	2.66e-06
APRT	-0.797598	6.69469	26.0183	3.38e-07	2.72e-06
CBX6	1.06921	4.44584	26.006	3.4e-07	2.73e-06
BIRC3	0.95615	4.94013	25.9869	3.44e-07	2.76e-06
MICAL3	-1.42848	2.62218	25.9811	3.45e-07	2.77e-06
OPN3	-0.931707	6.76461	25.9598	3.49e-07	2.79e-06
SPHK1	0.820137	6.07606	25.948	3.51e-07	2.81e-06
ARPC4	-0.861188	7.88926	25.9255	3.55e-07	2.84e-06
FOXP4	1.08932	4.34752	25.9174	3.56e-07	2.85e-06
C12orf5	-1.11165	4.56691	25.8985	3.6e-07	2.88e-06
KLF5	3.13569	1.30045	25.8933	3.61e-07	2.88e-06
HADH	-1.10553	3.65557	25.8666	3.66e-07	2.92e-06
DTNA	-2.06609	1.35953	25.7996	3.79e-07	3.02e-06
ZNF788	1.45412	2.38763	25.7755	3.84e-07	3.06e-06
DTYMK	-1.18721	3.24321	25.7335	3.92e-07	3.12e-06
GM2A	-1.09144	11.5023	25.7246	3.94e-07	3.13e-06
CYCS	-0.817897	6.91159	25.7113	3.96e-07	3.15e-06
SLC35C2	0.788253	6.68238	25.7073	3.97e-07	3.16e-06
LYSMD2	1.44026	2.81336	25.6597	4.07e-07	3.24e-06
RNF207	1.57123	3.34885	25.6551	4.08e-07	3.24e-06
GRWD1	-1.07693	4.00742	25.6363	4.12e-07	3.27e-06
MPI	-1.03958	5.45733	25.6241	4.15e-07	3.29e-06
UBTD1	-1.28524	6.02626	25.617	4.16e-07	3.3e-06
CDR2	-1.17552	3.48059	25.6087	4.18e-07	3.31e-06
PIK3CD	1.11959	3.95196	25.5963	4.21e-07	3.33e-06
DRAXIN	-1.7288	3.69022	25.5761	4.25e-07	3.36e-06
BZW2	-0.902777	4.71373	25.5707	4.26e-07	3.37e-06
DESI1	0.893139	5.46974	25.5464	4.32e-07	3.41e-06
FAM162A	-0.849168	5.40484	25.5304	4.35e-07	3.44e-06
CD55	1.88885	1.70412	25.5281	4.36e-07	3.44e-06
FAM108A1	-0.872502	6.64381	25.5147	4.39e-07	3.46e-06
SORD	-1.11156	3.99147	25.5096	4.4e-07	3.47e-06
FRAT2	0.997206	4.55397	25.4782	4.47e-07	3.52e-06
MLEC	-0.837941	6.13553	25.422	4.61e-07	3.62e-06
IL6R	-0.835475	6.0803	25.3717	4.73e-07	3.71e-06
TIMM17A	-0.846637	5.99165	25.3223	4.85e-07	3.81e-06
NSUN3	0.965573	4.74787	25.3206	4.85e-07	3.81e-06
PDE4D	1.34794	3.01881	25.3124	4.88e-07	3.82e-06
SRSF7	-0.790137	6.63138	25.3111	4.88e-07	3.82e-06
PLEK	-1.0053	9.14185	25.3073	4.89e-07	3.83e-06
CORO1C	-0.841398	8.079	25.2955	4.92e-07	3.85e-06
VAT1	-1.03474	10.27	25.29	4.93e-07	3.86e-06
GNL2	-0.880676	6.50625	25.2887	4.94e-07	3.86e-06
NANP	-1.37044	4.46277	25.2749	4.97e-07	3.88e-06
C9orf91	1.04954	5.54214	25.2512	5.03e-07	3.93e-06
TLR4	1.12392	7.12186	25.2463	5.05e-07	3.93e-06
IMPDH2	-0.973027	4.57002	25.2381	5.07e-07	3.95e-06
JHDM1D	0.889163	5.61851	25.2362	5.07e-07	3.95e-06
LINC00623	1.23174	3.1514	25.2328	5.08e-07	3.95e-06
ZC3HAV1L	-1.5195	2.23808	25.2054	5.15e-07	4.01e-06
MVK	-1.25201	3.03446	25.1304	5.36e-07	4.16e-06
PGM1	-0.84757	5.39549	25.1283	5.36e-07	4.17e-06
C17orf79	-0.896628	4.81241	25.1122	5.41e-07	4.2e-06
NMRK1	1.04298	3.81946	25.0733	5.52e-07	4.28e-06
COL6A1	-0.932744	6.30133	25.057	5.57e-07	4.31e-06
MEIS3	1.88589	1.59329	25.0544	5.57e-07	4.32e-06
ZC3H11A	0.801375	6.41466	25.008	5.71e-07	4.42e-06
GALK2	-1.24674	3.20968	24.9986	5.74e-07	4.44e-06
INSR	0.957273	4.37273	24.8876	6.08e-07	4.7e-06
ATPIF1	-0.89277	5.48033	24.886	6.08e-07	4.7e-06
DHX15	-0.785083	6.70443	24.8622	6.16e-07	4.75e-06
HERPUD2	0.866353	6.23287	24.8345	6.25e-07	4.82e-06
RAB21	0.81263	6.21853	24.7919	6.39e-07	4.92e-06
KDM2B	0.848469	5.15077	24.7858	6.41e-07	4.94e-06
GNA15	0.794692	6.31131	24.7745	6.44e-07	4.96e-06
ADAM19	3.19102	0.436305	24.7619	6.49e-07	4.99e-06
CHCHD10	-0.848848	5.79688	24.7558	6.51e-07	5e-06
PMPCA	-0.990336	4.55154	24.7483	6.53e-07	5.02e-06
IL2RG	-0.823417	7.82593	24.7473	6.54e-07	5.02e-06
CCNB1	-2.12272	2.01876	24.7432	6.55e-07	5.03e-06
SLC46A1	-1.46692	2.53464	24.6952	6.72e-07	5.15e-06
G6PD	-0.824841	7.81556	24.6934	6.72e-07	5.15e-06
KIAA0319	-1.91335	1.89108	24.6919	6.73e-07	5.15e-06
SFXN1	-0.833557	5.50533	24.6587	6.84e-07	5.24e-06
LMO2	-2.45723	1.41216	24.6265	6.96e-07	5.32e-06
EIF4EBP3	0.830407	5.35644	24.5918	7.09e-07	5.41e-06
INTS7	-1.15707	3.63625	24.5908	7.09e-07	5.41e-06
NAA15	-0.875203	5.05828	24.5789	7.13e-07	5.44e-06
VSIG4	0.961289	6.97265	24.5703	7.16e-07	5.47e-06
PLB1	-1.28552	3.27728	24.5675	7.18e-07	5.47e-06
PRAM1	-0.891761	5.57341	24.5668	7.18e-07	5.47e-06
NAV1	-0.912683	4.66864	24.4957	7.45e-07	5.67e-06
TMCO3	-0.835352	8.14226	24.473	7.54e-07	5.73e-06
NDUFAF4	-0.987128	5.20475	24.4717	7.54e-07	5.73e-06
GDE1	0.815771	6.69504	24.469	7.55e-07	5.74e-06
UHRF1	-2.3517	1.19648	24.4242	7.73e-07	5.87e-06
ITGAV	0.810089	6.56415	24.3987	7.83e-07	5.94e-06
ST6GALNAC3	2.19688	1.15636	24.3584	8e-07	6.06e-06
TCP11L2	0.91677	4.54831	24.349	8.04e-07	6.09e-06
ASCC1	1.20916	2.92169	24.3402	8.07e-07	6.11e-06
ATP6V1A	-0.804489	6.7182	24.2958	8.26e-07	6.25e-06
HLA-E	0.990822	11.0231	24.2772	8.34e-07	6.31e-06
ENC1	-1.29372	3.34423	24.2398	8.51e-07	6.43e-06
MYO18A	0.822619	6.54597	24.2189	8.6e-07	6.49e-06
ENOPH1	-0.777764	6.63902	24.2114	8.63e-07	6.52e-06
C16orf86	1.6046	1.88214	24.2044	8.66e-07	6.53e-06
CALCRL	2.30242	1.0075	24.191	8.72e-07	6.58e-06
CTBS	0.787281	6.42325	24.1699	8.82e-07	6.64e-06
FLT1	-1.77275	2.17914	24.1672	8.83e-07	6.65e-06
FKBP4	-0.959368	6.05848	24.1418	8.95e-07	6.73e-06
PPP2R1A	-0.93675	6.34189	24.13	9e-07	6.77e-06
SYNE1	-0.960345	5.28754	24.1196	9.05e-07	6.8e-06
SEC14L2	-2.16662	1.03657	24.1128	9.09e-07	6.82e-06
FAM131B	-1.36535	3.21136	24.1031	9.13e-07	6.85e-06
PRORSD1P	-0.923892	4.55206	24.0897	9.2e-07	6.9e-06
SAV1	0.903765	4.65909	24.0342	9.46e-07	7.09e-06
NAA16	-0.884714	4.70597	24.0203	9.53e-07	7.14e-06
CD69	2.67932	1.11945	23.9869	9.7e-07	7.26e-06
PEBP4	-2.28901	1.0119	23.9792	9.74e-07	7.28e-06
FAM40B	-1.54351	3.4948	23.9693	9.79e-07	7.32e-06
CDK2AP1	-0.818804	5.74973	23.9531	9.87e-07	7.37e-06
HIPK2	0.785475	7.47786	23.8698	1.03e-06	7.69e-06
SEC61G	-0.779813	6.50065	23.8663	1.03e-06	7.7e-06
CARS2	-0.841434	6.05216	23.8588	1.04e-06	7.73e-06
ZNF792	1.50776	2.16427	23.841	1.05e-06	7.8e-06
C22orf46	1.42064	2.5706	23.8242	1.06e-06	7.86e-06
MICU1	0.789843	6.22869	23.7955	1.07e-06	7.97e-06
NDRG2	1.23947	4.14343	23.784	1.08e-06	8.01e-06
PPAP2A	1.65155	2.93292	23.7788	1.08e-06	8.03e-06
ARID3A	0.799981	5.99137	23.7495	1.1e-06	8.14e-06
AIFM2	1.21791	2.95679	23.7491	1.1e-06	8.14e-06
CUX1	0.823038	5.47841	23.7475	1.1e-06	8.15e-06
RFFL	0.819941	6.19242	23.7346	1.11e-06	8.2e-06
RRAS2	2.25198	1.1507	23.7285	1.11e-06	8.22e-06
TFDP2	1.14048	3.62666	23.711	1.12e-06	8.29e-06
MYOZ1	-1.21808	4.29259	23.7042	1.12e-06	8.31e-06
SP140	2.33644	1.4127	23.6962	1.13e-06	8.34e-06
DAGLA	-1.02937	3.77821	23.6914	1.13e-06	8.35e-06
NBEAL2	-0.77862	7.0301	23.6644	1.15e-06	8.47e-06
GFOD1	-1.19164	5.83208	23.6625	1.15e-06	8.47e-06
LOC374443	0.83685	5.19067	23.655	1.15e-06	8.5e-06
MITF	-0.803034	6.21267	23.6524	1.15e-06	8.5e-06
ADARB1	-1.29052	4.49668	23.6491	1.16e-06	8.51e-06
UCHL3	-0.994871	5.56277	23.645	1.16e-06	8.53e-06
NAIP	-0.951887	4.5865	23.6298	1.17e-06	8.59e-06
THRA	-1.61944	2.84962	23.6121	1.18e-06	8.66e-06
PDIA6	-0.968262	7.86377	23.6113	1.18e-06	8.66e-06
HSPE1	-0.843835	5.71759	23.6038	1.18e-06	8.69e-06
ODF3B	1.02651	3.7549	23.589	1.19e-06	8.75e-06
BCAP31	-0.904753	5.28129	23.5632	1.21e-06	8.86e-06
CAMKK1	-1.41845	3.01129	23.5476	1.22e-06	8.93e-06
EHD1	1.16406	5.93486	23.5235	1.23e-06	9.04e-06
NUAK2	1.48061	2.32329	23.5115	1.24e-06	9.09e-06
MTMR3	0.815693	5.56569	23.5017	1.25e-06	9.13e-06
TREML1	-2.12892	1.4081	23.4882	1.26e-06	9.18e-06
FTX	0.769856	7.26209	23.488	1.26e-06	9.18e-06
PRDX6	-1.02401	7.80034	23.4835	1.26e-06	9.2e-06
GSKIP	-0.802081	4.94873	23.4652	1.27e-06	9.28e-06
TLR2	0.937811	6.46706	23.4321	1.29e-06	9.43e-06
TRMT5	-1.22015	2.85686	23.4062	1.31e-06	9.55e-06
VEGFB	-0.861313	6.28467	23.4044	1.31e-06	9.56e-06
CHRNA1	-2.15463	1.6174	23.4003	1.32e-06	9.57e-06
GLIS3	1.71373	1.58917	23.381	1.33e-06	9.66e-06
IFNGR1	0.888966	8.40947	23.3684	1.34e-06	9.72e-06
MSN	-0.906163	9.97061	23.3675	1.34e-06	9.72e-06
C15orf39	1.30123	2.85499	23.3552	1.35e-06	9.77e-06
TYMP	0.958987	9.53592	23.3416	1.36e-06	9.84e-06
MTCH2	-0.783345	5.97797	23.3274	1.37e-06	9.9e-06
CYP27B1	1.02993	4.92265	23.3272	1.37e-06	9.9e-06
GIMAP8	1.52261	5.16784	23.3259	1.37e-06	9.9e-06
TUBA8	-1.55911	2.43469	23.3243	1.37e-06	9.9e-06
FAM81A	-1.18477	3.19798	23.3102	1.38e-06	9.97e-06
MRPL3	-0.760418	6.47026	23.302	1.38e-06	1e-05
FARSA	-0.785262	6.07325	23.2982	1.39e-06	1e-05
PSD3	1.79436	2.56623	23.2924	1.39e-06	1e-05
FAM108C1	2.64543	0.435899	23.2921	1.39e-06	1e-05
SNX2	-0.911388	5.68463	23.2692	1.41e-06	1.02e-05
STAT3	0.860414	7.42695	23.2329	1.44e-06	1.03e-05
ZNRF1	1.07026	3.64857	23.2301	1.44e-06	1.03e-05
TNFRSF9	-1.17386	6.16237	23.23	1.44e-06	1.03e-05
APOBEC3F	1.38364	2.5677	23.1896	1.47e-06	1.06e-05
LHFP	1.79917	1.56506	23.1715	1.48e-06	1.06e-05
CHORDC1	-0.868875	4.74745	23.1635	1.49e-06	1.07e-05
SEMA4G	2.69432	0.496549	23.1548	1.49e-06	1.07e-05
ULK3	-0.909945	4.78702	23.1156	1.53e-06	1.09e-05
KCNJ5	-1.22881	5.88601	23.0942	1.54e-06	1.11e-05
B2M	1.07827	13.7119	23.064	1.57e-06	1.12e-05
MRPL17	-0.976386	3.97429	23.0623	1.57e-06	1.12e-05
BRCA2	1.38864	2.83582	23.0274	1.6e-06	1.14e-05
CAPS2	1.93742	1.47184	23.0018	1.62e-06	1.16e-05
SNORA70B	0.975316	3.94295	22.9859	1.63e-06	1.17e-05
NDUFA1	-0.773641	7.06932	22.971	1.64e-06	1.17e-05
TIPIN	-1.25743	2.70371	22.9284	1.68e-06	1.2e-05
CD33	0.846998	5.16245	22.9058	1.7e-06	1.21e-05
ACAT1	-0.832318	5.41183	22.8845	1.72e-06	1.23e-05
RBPMS2	-1.58347	2.84082	22.8637	1.74e-06	1.24e-05
CLEC7A	0.937085	4.38465	22.8436	1.76e-06	1.25e-05
CENPP	-1.23942	2.86179	22.8405	1.76e-06	1.25e-05
TRIM8	0.774923	6.52172	22.8028	1.8e-06	1.28e-05
NFATC2	-1.82093	1.41252	22.7874	1.81e-06	1.29e-05
OXR1	-0.922991	5.09591	22.7514	1.84e-06	1.31e-05
TNFSF9	1.52659	1.88393	22.7425	1.85e-06	1.31e-05
RPL23A	-0.987323	3.98408	22.741	1.85e-06	1.31e-05
SUV420H2	1.49905	2.09189	22.7105	1.88e-06	1.33e-05
ANTXR2	0.860127	7.58245	22.6703	1.92e-06	1.36e-05
SEC22C	-0.800838	4.92359	22.6601	1.93e-06	1.37e-05
C17orf96	1.39798	2.53435	22.6437	1.95e-06	1.38e-05
KBTBD8	-1.04011	3.986	22.6279	1.97e-06	1.39e-05
C10orf131	1.49653	2.64957	22.5915	2e-06	1.42e-05
IKBKE	0.829219	5.64769	22.5893	2.01e-06	1.42e-05
N4BP2	1.09751	3.52538	22.5884	2.01e-06	1.42e-05
PPP2R3B	1.43403	2.01308	22.578	2.02e-06	1.42e-05
SLC25A17	-1.0112	3.76392	22.5589	2.04e-06	1.44e-05
OSBPL3	-0.737319	6.49001	22.552	2.05e-06	1.44e-05
ODF2L	1.36507	2.23539	22.5322	2.07e-06	1.45e-05
TMEM104	-0.943291	5.82089	22.5202	2.08e-06	1.46e-05
AUH	1.00569	3.77421	22.516	2.08e-06	1.47e-05
BCAS3	0.90476	4.41556	22.438	2.17e-06	1.52e-05
UGP2	0.771909	6.36103	22.4374	2.17e-06	1.52e-05
SLC25A48	-2.43513	1.63724	22.4323	2.18e-06	1.53e-05
HAVCR2	-0.845926	7.54348	22.4283	2.18e-06	1.53e-05
AHCY	-0.825481	5.34141	22.411	2.2e-06	1.54e-05
EIF5B	-0.769204	7.08534	22.4098	2.2e-06	1.54e-05
TBC1D10C	-1.11681	3.93356	22.3983	2.22e-06	1.55e-05
FAM190A	-2.17669	1.03591	22.3955	2.22e-06	1.55e-05
ABCC5	-1.19575	4.24654	22.3844	2.23e-06	1.56e-05
SLA	1.00831	6.60569	22.3711	2.25e-06	1.57e-05
CYSLTR1	-2.13664	1.31902	22.3482	2.27e-06	1.59e-05
STK32C	-1.1091	4.61792	22.3248	2.3e-06	1.61e-05
CAPZB	-1.12508	8.91688	22.2919	2.34e-06	1.63e-05
KRT79	-2.09991	1.44577	22.2606	2.38e-06	1.66e-05
IDH2	-0.768927	5.9962	22.2241	2.43e-06	1.69e-05
ZBTB44	1.05059	3.56324	22.1977	2.46e-06	1.71e-05
MLL	0.813065	5.60658	22.1933	2.47e-06	1.72e-05
AHNAK	-0.806437	6.29168	22.1641	2.5e-06	1.74e-05
TPI1	-1.00609	7.3968	22.1563	2.51e-06	1.75e-05
POP5	-1.05263	3.40013	22.1227	2.56e-06	1.78e-05
P2RX1	-0.996442	4.633	22.1167	2.57e-06	1.78e-05
PDLIM7	1.37709	6.59714	22.1165	2.57e-06	1.78e-05
PRDM2	1.1641	3.30501	22.0989	2.59e-06	1.8e-05
TMEM97	-2.60081	0.555108	22.0719	2.63e-06	1.82e-05
HLA-B	1.09512	8.54045	22.0395	2.67e-06	1.85e-05
DDX39B	-0.825671	6.18162	22.0336	2.68e-06	1.85e-05
TIMP4	-1.21029	3.98778	22.0253	2.69e-06	1.86e-05
HSP90AA1	-0.879272	9.4033	21.9736	2.76e-06	1.91e-05
LOC285074	0.988402	4.1494	21.9695	2.77e-06	1.91e-05
TCP1	-0.790045	6.94803	21.9449	2.81e-06	1.94e-05
PVR	0.832789	5.18122	21.9252	2.83e-06	1.95e-05
MCM5	-0.920592	4.6418	21.9252	2.83e-06	1.95e-05
C17orf49	0.848154	5.51154	21.9203	2.84e-06	1.96e-05
NDUFA4	-0.774534	6.942	21.9115	2.86e-06	1.97e-05
ARHGAP10	-0.796261	5.51838	21.9106	2.86e-06	1.97e-05
MYCL1	1.1518	4.37689	21.904	2.87e-06	1.97e-05
GMPR2	0.795777	5.84276	21.8953	2.88e-06	1.98e-05
DZIP1L	1.53832	2.87188	21.833	2.97e-06	2.04e-05
LOC100131089	1.30071	2.53663	21.819	3e-06	2.06e-05
RAB20	0.763918	6.60533	21.7883	3.04e-06	2.09e-05
SH2B3	-0.812923	5.59092	21.7816	3.06e-06	2.1e-05
WDR63	-2.23477	0.993775	21.7503	3.11e-06	2.13e-05
DST	-0.766571	6.06127	21.7418	3.12e-06	2.14e-05
INSM1	-1.70734	6.11232	21.7238	3.15e-06	2.16e-05
TRERF1	-0.900001	5.40794	21.7127	3.17e-06	2.17e-05
LRP12	0.996766	4.32397	21.6994	3.19e-06	2.18e-05
SLC50A1	0.829309	6.36587	21.6992	3.19e-06	2.18e-05
NUP188	-0.735516	6.70632	21.6759	3.23e-06	2.21e-05
AKR7A2	-0.939298	4.76888	21.6406	3.29e-06	2.24e-05
CENPW	-1.48394	2.47855	21.6341	3.3e-06	2.25e-05
WDR77	-0.973032	4.72048	21.6326	3.3e-06	2.25e-05
ARMC6	-1.53081	1.87856	21.6273	3.31e-06	2.26e-05
KCNJ2-AS1	1.88206	1.15797	21.6207	3.32e-06	2.26e-05
NBR1	0.737181	7.01938	21.6127	3.34e-06	2.27e-05
TTLL11	-1.45388	1.97692	21.6095	3.34e-06	2.27e-05
EPM2AIP1	1.27137	2.44269	21.6089	3.34e-06	2.27e-05
CCDC28A	0.823942	4.92682	21.5738	3.4e-06	2.31e-05
FBXO44	1.11747	3.10797	21.5623	3.43e-06	2.33e-05
USF1	0.803468	5.9598	21.5401	3.47e-06	2.35e-05
SLC40A1	-2.93272	2.00704	21.54	3.47e-06	2.35e-05
PXMP2	-1.06551	3.1759	21.5333	3.48e-06	2.36e-05
LINC00641	0.792435	5.18172	21.5248	3.49e-06	2.37e-05
TMCO6	1.21648	3.08759	21.5191	3.5e-06	2.37e-05
RB1CC1	0.783787	5.53553	21.5183	3.5e-06	2.37e-05
LRRC61	2.0299	1.07865	21.5141	3.51e-06	2.37e-05
KLHL5	0.79154	5.68684	21.5135	3.51e-06	2.37e-05
HEXIM1	0.810165	5.605	21.5061	3.53e-06	2.38e-05
EMILIN2	-0.833007	7.76553	21.4979	3.54e-06	2.39e-05
IFT122	-1.28073	5.02699	21.4849	3.57e-06	2.41e-05
GRINA	0.818899	8.30899	21.4746	3.59e-06	2.42e-05
MICAL1	-0.771066	7.56343	21.4416	3.65e-06	2.46e-05
CNKSR3	-1.84915	1.238	21.4334	3.66e-06	2.47e-05
ATP5I	-0.783618	5.81455	21.387	3.75e-06	2.53e-05
DNAJC11	-0.752105	6.06099	21.3826	3.76e-06	2.53e-05
SLC15A1	-3.24106	0.43862	21.3661	3.79e-06	2.55e-05
ZNF622	-0.943117	4.03998	21.3622	3.8e-06	2.55e-05
DNASE1L1	-0.781782	5.47091	21.3367	3.85e-06	2.59e-05
SCARNA17	0.757804	6.01317	21.3321	3.86e-06	2.59e-05
PRDX4	-0.959463	4.04134	21.3288	3.87e-06	2.59e-05
OGFRL1	1.17456	6.86623	21.3232	3.88e-06	2.6e-05
SCP2	-0.753482	6.4117	21.3104	3.91e-06	2.62e-05
NDUFAB1	-0.726767	6.60524	21.2939	3.94e-06	2.64e-05
PDE4DIP	0.799275	7.1023	21.2887	3.95e-06	2.64e-05
CEP68	1.0093	3.67999	21.2789	3.97e-06	2.66e-05
HNRNPAB	-0.749487	7.62507	21.2639	4e-06	2.67e-05
MRPL9	-0.836948	5.20252	21.2466	4.04e-06	2.7e-05
GTF2A2	-0.768844	5.71372	21.2421	4.05e-06	2.7e-05
IGSF8	1.32492	2.41555	21.1961	4.15e-06	2.77e-05
GPX4	0.807231	8.60542	21.1875	4.16e-06	2.78e-05
SNHG15	1.56701	2.12473	21.171	4.2e-06	2.8e-05
PLXNA2	-0.973219	4.01887	21.1615	4.22e-06	2.81e-05
RNPC3	0.788717	5.86522	21.1593	4.23e-06	2.81e-05
MRPS30	-0.74346	6.24412	21.127	4.3e-06	2.86e-05
SPRY3	1.8823	1.43262	21.1245	4.3e-06	2.86e-05
CLMP	-1.40897	3.30459	21.102	4.35e-06	2.89e-05
COQ10A	1.49517	1.84683	21.0707	4.43e-06	2.94e-05
RCBTB2	-0.979484	3.88009	21.0614	4.45e-06	2.95e-05
BBC3	1.74073	1.54659	21.0481	4.48e-06	2.97e-05
UAP1L1	-0.932655	4.13645	21.0339	4.51e-06	2.99e-05
ARRDC3	0.838123	4.7294	21.0237	4.54e-06	3.01e-05
SPTAN1	0.867853	9.21799	20.96	4.69e-06	3.11e-05
KIAA1244	-2.87988	0.839451	20.9592	4.69e-06	3.11e-05
TOM1	0.738331	7.36783	20.9464	4.72e-06	3.12e-05
HN1	-0.79112	5.39732	20.9254	4.78e-06	3.16e-05
TUBG2	0.844332	4.65371	20.8987	4.84e-06	3.2e-05
FAM45A	0.748499	6.30761	20.8972	4.85e-06	3.2e-05
GTF2IRD2B	1.20556	2.63649	20.8279	5.02e-06	3.32e-05
PACSIN2	-0.829999	6.8588	20.822	5.04e-06	3.32e-05
MLLT11	-1.18236	5.18946	20.814	5.06e-06	3.34e-05
MS4A6A	-2.11895	3.91678	20.8064	5.08e-06	3.35e-05
RPF2	-0.970212	4.41515	20.794	5.11e-06	3.37e-05
CD96	2.10078	1.11948	20.7832	5.14e-06	3.38e-05
POLR1A	-0.823616	4.83563	20.7762	5.16e-06	3.39e-05
FLT3LG	2.29204	0.565991	20.7751	5.16e-06	3.39e-05
NUPR1	1.1828	8.66207	20.7623	5.2e-06	3.42e-05
C11orf45	-2.96638	0.495233	20.7533	5.22e-06	3.43e-05
FAM160B1	0.80191	4.86827	20.7295	5.29e-06	3.47e-05
OR2B11	1.35121	2.31878	20.7109	5.34e-06	3.5e-05
GINS1	-1.78324	1.27985	20.6903	5.4e-06	3.54e-05
LAMTOR5	-0.876245	6.4587	20.6725	5.45e-06	3.57e-05
RHBDF2	0.73146	6.80399	20.6697	5.46e-06	3.57e-05
QPCTL	0.890516	5.09976	20.6657	5.47e-06	3.58e-05
CPM	0.964404	8.68837	20.6469	5.52e-06	3.61e-05
ZNF706	-0.772968	5.91298	20.6335	5.56e-06	3.63e-05
C7orf31	1.26382	3.13874	20.6267	5.58e-06	3.64e-05
TMEM176A	1.07906	3.75032	20.6263	5.58e-06	3.64e-05
BID	0.969248	4.09646	20.6178	5.61e-06	3.66e-05
TESPA1	2.04591	0.960787	20.6149	5.62e-06	3.66e-05
DNAJA1	0.791827	8.11406	20.5995	5.66e-06	3.69e-05
LPCAT3	0.7734	5.69609	20.588	5.7e-06	3.71e-05
CDC42SE2	0.811591	7.36438	20.5802	5.72e-06	3.72e-05
FOLR2	-2.53495	1.87122	20.5768	5.73e-06	3.73e-05
ZNF296	-1.91326	1.50398	20.5741	5.74e-06	3.73e-05
GATAD2A	-0.75858	7.29691	20.5626	5.77e-06	3.75e-05
PRRG4	2.245	0.811057	20.5382	5.85e-06	3.8e-05
LINC00263	1.4185	1.86162	20.5201	5.9e-06	3.83e-05
CLEC2B	0.773306	6.27901	20.5142	5.92e-06	3.84e-05
DNPEP	1.04888	3.58115	20.5135	5.92e-06	3.84e-05
SAP25	1.11501	3.24836	20.5117	5.93e-06	3.84e-05
NDUFA9	-0.728924	6.46042	20.5078	5.94e-06	3.85e-05
PWP1	-0.811968	5.38387	20.4958	5.98e-06	3.87e-05
TLE3	-0.731563	6.1857	20.4877	6e-06	3.88e-05
FLJ14186	1.70635	1.3696	20.4861	6.01e-06	3.88e-05
KIAA1958	1.48462	1.97548	20.4748	6.04e-06	3.9e-05
CASP9	0.825012	5.30667	20.467	6.07e-06	3.92e-05
TBX6	2.06101	1.09245	20.4665	6.07e-06	3.92e-05
ZNRF2	0.726952	6.6399	20.4629	6.08e-06	3.92e-05
TMEM43	-0.790041	5.21151	20.4597	6.09e-06	3.93e-05
TMED9	-0.738674	6.82955	20.4567	6.1e-06	3.93e-05
TTC14	0.857933	4.36473	20.4515	6.12e-06	3.94e-05
PRKAG2	0.824951	5.46863	20.4499	6.12e-06	3.94e-05
RAB11FIP1	-0.729103	6.96261	20.4366	6.16e-06	3.97e-05
GDI2	-0.831361	9.28681	20.4263	6.2e-06	3.98e-05
SMS	-0.794498	6.71435	20.4193	6.22e-06	4e-05
PHGDH	1.64185	3.07397	20.3976	6.29e-06	4.04e-05
CCDC57	0.814116	5.78232	20.3848	6.33e-06	4.07e-05
MYADM	-0.800465	7.10633	20.3384	6.49e-06	4.16e-05
GSTM4	-1.48094	4.77096	20.3353	6.5e-06	4.17e-05
MFN1	-0.778795	5.16577	20.3288	6.52e-06	4.18e-05
ANXA1	-0.86881	9.0515	20.3174	6.56e-06	4.2e-05
SLC29A3	-0.848698	7.62087	20.2833	6.68e-06	4.27e-05
SORBS3	-0.767203	5.99899	20.2663	6.74e-06	4.31e-05
CNTNAP1	1.83582	1.1871	20.2415	6.83e-06	4.36e-05
RUNDC3A	2.51134	0.873554	20.2406	6.83e-06	4.36e-05
HPRT1	-0.898334	4.19825	20.2268	6.88e-06	4.39e-05
ZNF688	1.063	3.80632	20.2132	6.93e-06	4.42e-05
OSGIN1	-1.92728	2.09825	20.2097	6.94e-06	4.43e-05
WBP1	0.79839	5.57459	20.1907	7.01e-06	4.47e-05
TBC1D5	0.76372	5.14177	20.1746	7.07e-06	4.5e-05
FDX1L	-0.897536	4.09684	20.1688	7.09e-06	4.52e-05
RAI14	-0.834317	5.27504	20.156	7.14e-06	4.54e-05
TIFAB	-1.03141	4.01399	20.1527	7.15e-06	4.55e-05
WDR12	-1.01063	4.42687	20.1467	7.17e-06	4.56e-05
TCEA1	0.808811	5.43588	20.1409	7.19e-06	4.57e-05
NIPSNAP3A	-0.986089	3.66296	20.1346	7.22e-06	4.58e-05
GLTSCR2	0.890231	6.18405	20.1338	7.22e-06	4.58e-05
ATF3	-1.00356	7.40641	20.1213	7.27e-06	4.61e-05
KIAA1107	1.00807	4.24349	20.1068	7.32e-06	4.64e-05
LAYN	-1.39623	2.22712	20.0975	7.36e-06	4.66e-05
CCDC132	-0.871574	4.62492	20.0927	7.38e-06	4.67e-05
MRPL12	-0.916759	4.06551	20.0683	7.47e-06	4.73e-05
FAM117A	1.06189	3.47578	20.0606	7.5e-06	4.75e-05
LOC646999	1.68882	1.87542	20.0583	7.51e-06	4.75e-05
C19orf12	1.67042	1.41401	20.058	7.51e-06	4.75e-05
D2HGDH	1.77376	1.20875	20.0078	7.71e-06	4.87e-05
ZNF503	-2.29069	1.4601	19.9954	7.76e-06	4.9e-05
PAK1	-0.852927	6.6928	19.9936	7.77e-06	4.9e-05
HCCS	-0.900898	4.35434	19.9904	7.78e-06	4.91e-05
FAM18B2	0.974869	3.3844	19.9613	7.9e-06	4.98e-05
HSPA4	-0.761346	8.13528	19.9526	7.94e-06	5e-05
BEST1	0.986354	4.11788	19.9516	7.94e-06	5e-05
MERTK	-0.928096	5.9644	19.9512	7.94e-06	5e-05
ARHGAP5	-0.800431	6.41883	19.9503	7.95e-06	5e-05
HIST1H4F	1.00936	3.20602	19.9487	7.95e-06	5e-05
FAM210B	0.776078	5.89875	19.9482	7.96e-06	5e-05
CALR	-0.880597	10.7183	19.9297	8.03e-06	5.04e-05
CLCN7	0.712832	7.40376	19.8963	8.18e-06	5.13e-05
SVIL	1.52493	1.79438	19.8539	8.36e-06	5.24e-05
RAPGEF3	-1.05453	3.32757	19.8479	8.39e-06	5.26e-05
NDUFB8	-0.711696	7.20721	19.8401	8.42e-06	5.28e-05
NAGA	-0.733356	7.11784	19.8259	8.48e-06	5.31e-05
TMEM14C	-0.739354	6.56293	19.7927	8.63e-06	5.4e-05
RBCK1	0.782671	5.2527	19.7728	8.72e-06	5.46e-05
GLUL	0.872676	8.68069	19.7645	8.76e-06	5.48e-05
CDA	1.29243	6.20665	19.7564	8.8e-06	5.5e-05
DNASE2	0.737304	7.17277	19.7327	8.91e-06	5.56e-05
BBX	0.727935	6.67078	19.7299	8.92e-06	5.57e-05
PTPRC	1.78654	1.3412	19.7222	8.96e-06	5.59e-05
BTG3	0.932996	3.91253	19.7172	8.98e-06	5.6e-05
YIF1A	-0.878724	4.52013	19.6869	9.12e-06	5.68e-05
BTN2A1	0.783989	5.34396	19.6847	9.13e-06	5.69e-05
AOAH	2.04858	0.987045	19.6744	9.18e-06	5.71e-05
ENPP4	0.72849	5.94907	19.6736	9.19e-06	5.71e-05
NOL7	-0.762815	5.1722	19.6655	9.23e-06	5.74e-05
DNAJB6	0.711751	7.48101	19.66	9.25e-06	5.75e-05
COX16	-0.855074	6.02412	19.6575	9.26e-06	5.75e-05
PHC2	-0.980531	4.15335	19.6478	9.31e-06	5.78e-05
PMVK	-1.05325	3.0771	19.6428	9.34e-06	5.79e-05
EEA1	-0.785204	4.88307	19.6405	9.35e-06	5.8e-05
SLC6A8	-0.851668	5.07326	19.6074	9.51e-06	5.89e-05
C11orf75	0.841032	4.9374	19.5763	9.67e-06	5.99e-05
C4A	2.0913	1.55854	19.5414	9.84e-06	6.09e-05
SLC37A2	-0.748248	7.54345	19.5348	9.88e-06	6.11e-05
PDZD7	1.56398	1.61222	19.5246	9.93e-06	6.14e-05
DHRS4L2	1.8189	2.15458	19.5152	9.98e-06	6.17e-05
SSTR2	0.921192	3.83757	19.5145	9.98e-06	6.17e-05
CD164	-0.908714	11.0887	19.5042	1e-05	6.2e-05
HLA-L	2.61715	0.497635	19.47	1.02e-05	6.31e-05
C19orf38	-0.758678	5.21768	19.4483	1.03e-05	6.38e-05
AHR	0.814698	6.4746	19.4255	1.05e-05	6.45e-05
CAPG	-0.859172	10.2157	19.4245	1.05e-05	6.45e-05
SATB2	1.73498	2.64857	19.4239	1.05e-05	6.45e-05
GPR176	2.43412	0.579188	19.4074	1.06e-05	6.5e-05
PARP1	-0.689068	7.02145	19.4073	1.06e-05	6.5e-05
MYLIP	2.09217	0.660282	19.4041	1.06e-05	6.5e-05
OR2AT4	-2.77161	0.990631	19.4029	1.06e-05	6.5e-05
MTRNR2L8	1.03572	3.19851	19.3756	1.07e-05	6.59e-05
AAR2	-0.771054	5.53221	19.3736	1.07e-05	6.6e-05
ABCG2	-2.05361	3.17598	19.3712	1.08e-05	6.6e-05
LILRB2	0.779443	5.8098	19.354	1.09e-05	6.66e-05
TMTC2	1.66278	1.60052	19.35	1.09e-05	6.67e-05
FAM100B	0.735084	7.85116	19.3417	1.09e-05	6.69e-05
IFI6	-0.876375	9.70926	19.3381	1.1e-05	6.7e-05
GPR68	1.45258	2.45198	19.3096	1.11e-05	6.8e-05
SLC17A9	-1.70196	1.52794	19.3074	1.11e-05	6.8e-05
STAT5A	0.732317	6.95533	19.274	1.13e-05	6.92e-05
JMY	1.48877	2.41743	19.2714	1.13e-05	6.93e-05
RDH5	1.69591	1.35391	19.247	1.15e-05	7.01e-05
ELMOD3	0.994035	4.13729	19.2099	1.17e-05	7.15e-05
HCLS1	-0.793206	8.31009	19.1767	1.19e-05	7.27e-05
AMICA1	-1.49365	3.60312	19.16	1.2e-05	7.33e-05
GMFB	-0.717853	6.44322	19.1402	1.21e-05	7.4e-05
MYEOV2	-0.675421	6.66554	19.1306	1.22e-05	7.43e-05
SLC4A2	-0.803049	5.67657	19.1182	1.23e-05	7.48e-05
S100A11	-0.891013	11.2525	19.0957	1.24e-05	7.56e-05
ITPRIPL2	0.850482	4.64905	19.0924	1.25e-05	7.57e-05
IGF2BP3	-2.03119	0.842713	19.0673	1.26e-05	7.67e-05
HSPA8	-0.837472	9.87233	19.0613	1.27e-05	7.69e-05
MMAA	0.856721	4.2441	19.058	1.27e-05	7.69e-05
VOPP1	-0.837137	6.67396	19.0577	1.27e-05	7.69e-05
SULF2	-0.720427	5.8899	19.0567	1.27e-05	7.69e-05
ALG1	-1.00494	3.45223	19.041	1.28e-05	7.75e-05
YWHAQ	-0.728194	8.14528	19.03	1.29e-05	7.79e-05
OST4	-0.888643	5.0437	19.0177	1.3e-05	7.84e-05
EDEM3	0.679844	6.49439	19.0122	1.3e-05	7.86e-05
NMD3	-0.731774	5.36869	19.0066	1.3e-05	7.88e-05
MGST3	-0.780092	8.98903	18.9952	1.31e-05	7.92e-05
CST3	-0.903251	9.99708	18.993	1.31e-05	7.93e-05
GLRX3	-0.74107	6.06454	18.9849	1.32e-05	7.95e-05
PHC1	0.947574	3.31649	18.9849	1.32e-05	7.95e-05
ACO1	0.705844	7.00436	18.9774	1.32e-05	7.98e-05
METAP1	-0.727229	5.07932	18.9762	1.32e-05	7.98e-05
CRAT	0.76288	5.04774	18.976	1.32e-05	7.98e-05
MAPKAPK3	-0.717886	7.61495	18.9606	1.33e-05	8.04e-05
LOC91450	2.04136	0.836161	18.9502	1.34e-05	8.08e-05
MYL12A	-0.792233	9.19882	18.9432	1.35e-05	8.1e-05
FAM57A	-2.3925	0.586785	18.939	1.35e-05	8.11e-05
PNP	-0.809201	5.36971	18.9384	1.35e-05	8.11e-05
PLEKHG2	0.879907	4.53731	18.9307	1.36e-05	8.14e-05
RRN3P2	0.790475	4.96591	18.9175	1.36e-05	8.19e-05
CASK	0.950936	3.67859	18.9168	1.37e-05	8.19e-05
RNF13	0.762241	8.54109	18.8947	1.38e-05	8.28e-05
NDUFB2	-0.772406	5.24543	18.8917	1.38e-05	8.29e-05
CCDC103	1.27081	2.07572	18.8695	1.4e-05	8.39e-05
FAP	2.44876	1.11038	18.8561	1.41e-05	8.44e-05
CYP19A1	-1.54688	3.58507	18.8172	1.44e-05	8.61e-05
HADHA	-0.709379	7.78631	18.7941	1.46e-05	8.71e-05
HIGD1A	-0.733695	4.9189	18.7826	1.46e-05	8.76e-05
HSPA13	0.687799	6.20795	18.7665	1.48e-05	8.83e-05
PNPLA2	0.681928	6.46843	18.763	1.48e-05	8.84e-05
KIFC1	-2.16745	0.693462	18.7618	1.48e-05	8.84e-05
PRELID2	-1.79174	1.53784	18.7603	1.48e-05	8.84e-05
FAM168A	0.829132	4.63478	18.7564	1.49e-05	8.86e-05
DSC2	0.711869	5.82541	18.7495	1.49e-05	8.88e-05
GLS	-0.844107	8.02523	18.7436	1.5e-05	8.91e-05
ATP2B4	-0.742468	7.32035	18.7316	1.5e-05	8.96e-05
MIR548I2	-1.67003	1.36077	18.7303	1.51e-05	8.96e-05
TPM3	-0.796013	9.54268	18.6849	1.54e-05	9.17e-05
EIF3D	-0.696549	6.56049	18.6828	1.54e-05	9.18e-05
CACNB3	-1.14108	2.97314	18.6743	1.55e-05	9.21e-05
GADD45GIP1	-0.74733	5.88921	18.6586	1.56e-05	9.28e-05
HTRA4	-0.94736	5.80219	18.6544	1.57e-05	9.3e-05
ST6GALNAC4	-0.734384	5.15729	18.6435	1.58e-05	9.35e-05
C2CD2	-0.773375	4.72307	18.6335	1.58e-05	9.39e-05
C11orf80	-1.45156	2.28573	18.6298	1.59e-05	9.41e-05
UBE2V2	-0.693984	6.46703	18.6105	1.6e-05	9.5e-05
HIST1H3J	-0.981972	3.65595	18.6063	1.61e-05	9.51e-05
XKR8	1.07317	2.7591	18.5773	1.63e-05	9.65e-05
SNCA	-0.808589	5.16794	18.5631	1.64e-05	9.72e-05
IFIT1	-2.38821	4.78468	18.5454	1.66e-05	9.81e-05
TOLLIP	-0.789109	5.33626	18.5116	1.69e-05	9.98e-05
S100A1	-2.74117	0.481994	18.4851	1.71e-05	0.000101118
MDM2	0.749211	8.11017	18.4668	1.73e-05	0.000102042
B3GNT2	-0.822041	5.25707	18.464	1.73e-05	0.000102138
DCBLD2	-1.51681	2.50216	18.4533	1.74e-05	0.00010266
PSMB8	0.806758	5.78752	18.4256	1.77e-05	0.000104108
CNIH3	-0.733165	5.13353	18.4217	1.77e-05	0.00010427
R3HDM2	0.772398	4.65087	18.41	1.78e-05	0.000104856
RAB13	0.756567	8.54089	18.4018	1.79e-05	0.000105258
ATP6V1B2	-0.879387	9.78182	18.3851	1.8e-05	0.000106131
NFAT5	0.683342	6.54613	18.3612	1.83e-05	0.000107413
GPER	-1.00411	3.29493	18.3594	1.83e-05	0.00010746
EIF2S1	-0.830994	5.36678	18.3462	1.84e-05	0.000108153
CCSAP	-0.717786	6.17263	18.3387	1.85e-05	0.000108524
LOC100287718	-2.42094	0.864997	18.3098	1.88e-05	0.000110125
SLC26A6	0.832549	4.3811	18.2926	1.89e-05	0.000111067
PIM1	0.745716	8.01118	18.2895	1.9e-05	0.000111194
ARGFXP2	1.0341	2.9841	18.2864	1.9e-05	0.000111316
NOP14	-0.738848	5.56517	18.284	1.9e-05	0.000111399
SLC25A43	-0.862757	4.29839	18.2792	1.91e-05	0.000111623
CD84	-0.931631	9.67881	18.2731	1.91e-05	0.000111926
CYLD	0.692547	6.15881	18.2226	1.97e-05	0.000114873
TMEM71	1.76394	1.10757	18.2012	1.99e-05	0.000116101
DSTN	-0.677201	7.08844	18.2004	1.99e-05	0.000116101
NOC2L	-0.825278	4.40573	18.1961	1.99e-05	0.000116309
PAQR4	-1.659	1.4904	18.1886	2e-05	0.000116708
CCNY	-0.699196	7.68213	18.1842	2.01e-05	0.000116916
GABARAPL2	-0.716821	7.91105	18.159	2.03e-05	0.000118364
SP140L	0.68379	6.04343	18.1588	2.03e-05	0.000118364
ANKRD20A9P	0.76739	4.90113	18.144	2.05e-05	0.000119227
ALDOA	-0.91547	3.75048	18.1152	2.08e-05	0.000120984
PABPC3	0.797408	4.6679	18.0774	2.12e-05	0.000123349
APOBR	-0.755564	5.79149	18.0495	2.15e-05	0.000125106
ZNF609	0.817129	5.10895	18.0393	2.16e-05	0.000125715
TIMM10	-0.785411	5.6678	18.0241	2.18e-05	0.000126657
AAAS	-0.946738	3.49184	18.0186	2.19e-05	0.000126959
ZFAND2A	0.739474	5.37689	17.9988	2.21e-05	0.000128224
STX16	0.688654	6.17143	17.9913	2.22e-05	0.000128633
WDR47	-0.797898	4.65407	17.9908	2.22e-05	0.000128633
DKC1	-0.897028	4.0937	17.9845	2.23e-05	0.000128995
KCTD9	-1.00374	5.30191	17.9735	2.24e-05	0.000129675
CNN2	-0.773038	6.17728	17.954	2.26e-05	0.000130947
CTAGE5	0.732422	5.10236	17.9512	2.27e-05	0.000131073
MBNL2	0.694835	7.47799	17.9383	2.28e-05	0.000131897
HYI	-0.981893	3.64343	17.9297	2.29e-05	0.000132429
ABLIM1	-1.49586	2.45239	17.8945	2.33e-05	0.000134834
FLNA	-0.806658	10.1619	17.892	2.34e-05	0.00013494
CCT4	-0.686509	6.66293	17.8654	2.37e-05	0.000136773
ERMP1	-0.907911	5.91082	17.8564	2.38e-05	0.000137323
FES	0.915623	3.56019	17.8559	2.38e-05	0.000137323
MCM6	-0.769148	5.40883	17.8506	2.39e-05	0.000137633
EBLN2	1.15394	2.53077	17.8485	2.39e-05	0.000137716
ACBD3	-0.728625	5.65889	17.8219	2.43e-05	0.000139586
[truncated: 2,490 more rows]
